# Supplementary material for: Gastrointestinal nematodes in German outdoor-reared pigs based on faecal egg count and next-generation sequencing nemabiome data
Source: Porcine Health Manag. 2024 Sep 12;10:33. doi: 10.1186/s40813-024-00384-8 (PMC11391852; doi:10.1186/s40813-024-00384-8)
Supplement: Supplementary file 2 — Supplementary Material 2: Farm and egg count data. [file 40813_2024_384_MOESM2_ESM.xlsx]

## Sheet: Data
Farm_ID	AgeGroup	SchHaltHygV	Location	Treated	Treated_Date	Treated_Time	LastDeworming	ActiveComponent	Product	Visit	EPG_Strongyle	EPG_Ascaris	EPG_Trichuris	EPG_Strongyloides	EPG_Metastrongylus	Liver_discarded	Liver_cleaned	Liver_disc_total	Liver_total	Liver_percent	Breed	Organic	Association	FarmSystem	FarmSystem_01	TotalAnimalCount_today	TotalAnimalCount_year	Count_Sows	Count_Boars	Count_SucklingPiglets	Count_Weaners	Count_Fatteners	WeaningAge	Transfer	Breeding_Fattening	AnimalPurchase_01	AnimalPurchase_count	Quarantine	Quarantine_duration	TreatmentPurchase	F_koprUS	Feed	Litter	PastureAccess	ConditionCOA	Winter	Water	PastureManagement	PastureHygiene
F01	1	1	21	0	None		Never	None	None	2022-02-15	0	0	0	0	0	19	55	74			Hybrid	1	3	0	0	349	376	32	1	48	88	180	7		2	0	0	None	None	None	None	1	1	0	0
F01	1	1	21	0	None		Never	None	None	2022-02-15	0	0	0	0	0	19	55	74			Hybrid	1	3	0	0	349	376	32	1	48	88	180	7		2	0	0	None	None	None	None	1	1	0	0
F01	1	1	21	0	None		Never	None	None	2022-02-15	0	0	0	0	0	19	55	74			Hybrid	1	3	0	0	349	376	32	1	48	88	180	7		2	0	0	None	None	None	None	1	1	0	0
F01	1	1	21	0	None		Never	None	None	2022-02-15	0	0	0	0	0	19	55	74			Hybrid	1	3	0	0	349	376	32	1	48	88	180	7		2	0	0	None	None	None	None	1	1	0	0
F01	1	1	21	0	None		Never	None	None	2022-02-15	0	0	0	0	0	19	55	74			Hybrid	1	3	0	0	349	376	32	1	48	88	180	7		2	0	0	None	None	None	None	1	1	0	0
F01	1	1	21	0	None		Never	None	None	2022-02-15	0	0	0	0	0	19	55	74			Hybrid	1	3	0	0	349	376	32	1	48	88	180	7		2	0	0	None	None	None	None	1	1	0	0
F01	1	1	21	0	None		Never	None	None	2022-02-15	0	0	0	0	0	19	55	74			Hybrid	1	3	0	0	349	376	32	1	48	88	180	7		2	0	0	None	None	None	None	1	1	0	0
F01	1	1	21	0	None		Never	None	None	2022-02-15	0	0	0	0	0	19	55	74			Hybrid	1	3	0	0	349	376	32	1	48	88	180	7		2	0	0	None	None	None	None	1	1	0	0
F01	1	1	21	0	None		Never	None	None	2022-02-15	0	0	0	0	0	19	55	74			Hybrid	1	3	0	0	349	376	32	1	48	88	180	7		2	0	0	None	None	None	None	1	1	0	0
F01	1	1	21	0	None		Never	None	None	2022-02-15	0	0	0	0	0	19	55	74			Hybrid	1	3	0	0	349	376	32	1	48	88	180	7		2	0	0	None	None	None	None	1	1	0	0
F01	1	1	21	0	None		Never	None	None	2022-02-15	0	0	0	0	0	19	55	74			Hybrid	1	3	0	0	349	376	32	1	48	88	180	7		2	0	0	None	None	None	None	1	1	0	0
F01	1	1	21	0	None		Never	None	None	2022-02-15	0	0	0	0	0	19	55	74			Hybrid	1	3	0	0	349	376	32	1	48	88	180	7		2	0	0	None	None	None	None	1	1	0	0
F01	1	1	21	0	None		Never	None	None	2022-02-15	0	0	0	0	0	19	55	74			Hybrid	1	3	0	0	349	376	32	1	48	88	180	7		2	0	0	None	None	None	None	1	1	0	0
F01	1	1	21	0	None		Never	None	None	2022-02-15	0	0	0	0	0	19	55	74			Hybrid	1	3	0	0	349	376	32	1	48	88	180	7		2	0	0	None	None	None	None	1	1	0	0
F01	1	1	21	0	None		Never	None	None	2022-02-15	0	0	0	0	0	19	55	74			Hybrid	1	3	0	0	349	376	32	1	48	88	180	7		2	0	0	None	None	None	None	1	1	0	0
F01	1	1	21	0	None		Never	None	None	2022-02-15	0	0	0	0	0	19	55	74			Hybrid	1	3	0	0	349	376	32	1	48	88	180	7		2	0	0	None	None	None	None	1	1	0	0
F01	1	1	21	0	None		Never	None	None	2022-02-15	0	0	0	0	0	19	55	74			Hybrid	1	3	0	0	349	376	32	1	48	88	180	7		2	0	0	None	None	None	None	1	1	0	0
F01	1	1	21	0	None		Never	None	None	2022-02-15	0	0	0	0	0	19	55	74			Hybrid	1	3	0	0	349	376	32	1	48	88	180	7		2	0	0	None	None	None	None	1	1	0	0
F01	2	1	21	0	None		Never	None	None	2022-02-15	0	0	0	0	0	19	55	74	535	13.8318	Hybrid	1	3	0	0	349	376	32	1	48	88	180		10	2	0	0	None	None	None	None	1	1	0	0
F01	2	1	21	0	None		Never	None	None	2022-02-15	0	0	0	0	0	19	55	74	535	13.8318	Hybrid	1	3	0	0	349	376	32	1	48	88	180		10	2	0	0	None	None	None	None	1	1	0	0
F01	2	1	21	0	None		Never	None	None	2022-02-15	0	0	0	0	0	19	55	74	535	13.8318	Hybrid	1	3	0	0	349	376	32	1	48	88	180		10	2	0	0	None	None	None	None	1	1	0	0
F01	2	1	21	0	None		Never	None	None	2022-02-15	0	0	0	0	0	19	55	74	535	13.8318	Hybrid	1	3	0	0	349	376	32	1	48	88	180		10	2	0	0	None	None	None	None	1	1	0	0
F01	2	1	21	0	None		Never	None	None	2022-02-15	0	0	0	0	0	19	55	74	535	13.8318	Hybrid	1	3	0	0	349	376	32	1	48	88	180		10	2	0	0	None	None	None	None	1	1	0	0
F01	2	1	21	0	None		Never	None	None	2022-02-15	0	0	0	0	0	19	55	74	535	13.8318	Hybrid	1	3	0	0	349	376	32	1	48	88	180		10	2	0	0	None	None	None	None	1	1	0	0
F01	2	1	21	0	None		Never	None	None	2022-02-15	0	0	0	0	0	19	55	74	535	13.8318	Hybrid	1	3	0	0	349	376	32	1	48	88	180		10	2	0	0	None	None	None	None	1	1	0	0
F01	2	1	21	0	None		Never	None	None	2022-02-15	0	18	0	0	0	19	55	74	535	13.8318	Hybrid	1	3	0	0	349	376	32	1	48	88	180		10	2	0	0	None	None	None	None	1	1	0	0
F01	2	1	21	0	None		Never	None	None	2022-02-15	0	0	0	0	0	19	55	74	535	13.8318	Hybrid	1	3	0	0	349	376	32	1	48	88	180		10	2	0	0	None	None	None	None	1	1	0	0
F01	2	1	21	0	None		Never	None	None	2022-02-15	0	0	0	0	0	19	55	74	535	13.8318	Hybrid	1	3	0	0	349	376	32	1	48	88	180		10	2	0	0	None	None	None	None	1	1	0	0
F01	2	1	21	0	None		Never	None	None	2022-02-15	0	0	0	0	0	19	55	74	535	13.8318	Hybrid	1	3	0	0	349	376	32	1	48	88	180		10	2	0	0	None	None	None	None	1	1	0	0
F01	2	1	21	0	None		Never	None	None	2022-02-15	0	0	0	0	0	19	55	74	535	13.8318	Hybrid	1	3	0	0	349	376	32	1	48	88	180		10	2	0	0	None	None	None	None	1	1	0	0
F01	2	1	21	0	None		Never	None	None	2022-02-15	0	0	0	0	0	19	55	74	535	13.8318	Hybrid	1	3	0	0	349	376	32	1	48	88	180		10	2	0	0	None	None	None	None	1	1	0	0
F01	2	1	21	0	None		Never	None	None	2022-02-15	0	0	0	0	0	19	55	74	535	13.8318	Hybrid	1	3	0	0	349	376	32	1	48	88	180		10	2	0	0	None	None	None	None	1	1	0	0
F01	2	1	21	0	None		Never	None	None	2022-02-15	0	0	0	0	0	19	55	74	535	13.8318	Hybrid	1	3	0	0	349	376	32	1	48	88	180		10	2	0	0	None	None	None	None	1	1	0	0
F01	2	1	21	0	None		Never	None	None	2022-02-15	0	0	0	0	0	19	55	74	535	13.8318	Hybrid	1	3	0	0	349	376	32	1	48	88	180		10	2	0	0	None	None	None	None	1	1	0	0
F01	2	1	21	0	None		Never	None	None	2022-02-15	0	0	0	0	0	19	55	74	535	13.8318	Hybrid	1	3	0	0	349	376	32	1	48	88	180		10	2	0	0	None	None	None	None	1	1	0	0
F01	2	1	21	0	None		Never	None	None	2022-02-15	0	1	0	0	0	19	55	74	535	13.8318	Hybrid	1	3	0	0	349	376	32	1	48	88	180		10	2	0	0	None	None	None	None	1	1	0	0
F01	2	1	21	0	None		Never	None	None	2022-02-15	0	0	0	0	0	19	55	74	535	13.8318	Hybrid	1	3	0	0	349	376	32	1	48	88	180		10	2	0	0	None	None	None	None	1	1	0	0
F01	2	1	21	0	None		Never	None	None	2022-02-15	0	0	0	0	0	19	55	74	535	13.8318	Hybrid	1	3	0	0	349	376	32	1	48	88	180		10	2	0	0	None	None	None	None	1	1	0	0
F01	2	1	21	0	None		Never	None	None	2022-02-15	0	0	0	0	0	19	55	74	535	13.8318	Hybrid	1	3	0	0	349	376	32	1	48	88	180		10	2	0	0	None	None	None	None	1	1	0	0
F01	3	1	21	1	2021-11-24	83	6-12 weeks	BZ	Flubenol	2022-02-15	0	0	0	0	0	19	55	74			Hybrid	1	3	0	0	349	376	32	1	48	88	180			2	0	0	None	None	None	None	1	1	0	0
F01	3	1	21	1	2021-11-24	83	6-12 weeks	BZ	Flubenol	2022-02-15	0	0	0	0	0	19	55	74			Hybrid	1	3	0	0	349	376	32	1	48	88	180			2	0	0	None	None	None	None	1	1	0	0
F01	3	1	21	1	2021-11-24	83	6-12 weeks	BZ	Flubenol	2022-02-15	0	0	0	0	0	19	55	74			Hybrid	1	3	0	0	349	376	32	1	48	88	180			2	0	0	None	None	None	None	1	1	0	0
F01	3	1	21	1	2021-11-24	83	6-12 weeks	BZ	Flubenol	2022-02-15	0	0	0	0	0	19	55	74			Hybrid	1	3	0	0	349	376	32	1	48	88	180			2	0	0	None	None	None	None	1	1	0	0
F01	3	1	21	1	2021-11-24	83	6-12 weeks	BZ	Flubenol	2022-02-15	0	0	0	0	0	19	55	74			Hybrid	1	3	0	0	349	376	32	1	48	88	180			2	0	0	None	None	None	None	1	1	0	0
F01	3	1	21	1	2021-11-24	83	6-12 weeks	BZ	Flubenol	2022-02-15	0	0	0	0	0	19	55	74			Hybrid	1	3	0	0	349	376	32	1	48	88	180			2	0	0	None	None	None	None	1	1	0	0
F01	3	1	21	1	2021-11-24	83	6-12 weeks	BZ	Flubenol	2022-02-15	0	0	0	0	0	19	55	74			Hybrid	1	3	0	0	349	376	32	1	48	88	180			2	0	0	None	None	None	None	1	1	0	0
F01	3	1	21	1	2021-11-24	83	6-12 weeks	BZ	Flubenol	2022-02-15	0	0	0	0	0	19	55	74			Hybrid	1	3	0	0	349	376	32	1	48	88	180			2	0	0	None	None	None	None	1	1	0	0
F01	3	1	21	1	2021-11-24	83	6-12 weeks	BZ	Flubenol	2022-02-15	0	0	0	0	0	19	55	74			Hybrid	1	3	0	0	349	376	32	1	48	88	180			2	0	0	None	None	None	None	1	1	0	0
F02	2	1	29	1	2021-12-13	50	6-12 weeks	BZ	Flubenol	2022-02-01		10	0	0	0	96	61	157	280	56.0714	Hybrid	0	2	0	0	150	160	0	0	0	0	150		12	1	1	270	0	None	1	0	1	1	0	1
F02	2	1	29	1	2021-12-13	50	6-12 weeks	BZ	Flubenol	2022-02-01		1	0	0	0	96	61	157	280	56.0714	Hybrid	0	2	0	0	150	160	0	0	0	0	150		12	1	1	270	0	None	1	0	1	1	0	1
F02	2	1	29	1	2021-12-13	50	6-12 weeks	BZ	Flubenol	2022-02-01		4	0	0	0	96	61	157	280	56.0714	Hybrid	0	2	0	0	150	160	0	0	0	0	150		12	1	1	270	0	None	1	0	1	1	0	1
F02	2	1	29	1	2021-12-13	50	6-12 weeks	BZ	Flubenol	2022-02-01		1	0	0	0	96	61	157	280	56.0714	Hybrid	0	2	0	0	150	160	0	0	0	0	150		12	1	1	270	0	None	1	0	1	1	0	1
F02	2	1	29	1	2021-12-13	50	6-12 weeks	BZ	Flubenol	2022-02-01		164	0	0	0	96	61	157	280	56.0714	Hybrid	0	2	0	0	150	160	0	0	0	0	150		12	1	1	270	0	None	1	0	1	1	0	1
F02	2	1	29	1	2021-12-13	50	6-12 weeks	BZ	Flubenol	2022-02-01		4	0	0	0	96	61	157	280	56.0714	Hybrid	0	2	0	0	150	160	0	0	0	0	150		12	1	1	270	0	None	1	0	1	1	0	1
F02	2	1	29	1	2021-12-13	50	6-12 weeks	BZ	Flubenol	2022-02-01		3	0	0	0	96	61	157	280	56.0714	Hybrid	0	2	0	0	150	160	0	0	0	0	150		12	1	1	270	0	None	1	0	1	1	0	1
F02	2	1	29	1	2021-12-13	50	6-12 weeks	BZ	Flubenol	2022-02-01		2	0	0	0	96	61	157	280	56.0714	Hybrid	0	2	0	0	150	160	0	0	0	0	150		12	1	1	270	0	None	1	0	1	1	0	1
F02	2	1	29	1	2021-12-13	50	6-12 weeks	BZ	Flubenol	2022-02-01		2	0	0	0	96	61	157	280	56.0714	Hybrid	0	2	0	0	150	160	0	0	0	0	150		12	1	1	270	0	None	1	0	1	1	0	1
F02	2	1	29	1	2021-12-13	50	6-12 weeks	BZ	Flubenol	2022-02-01		0	0	0	0	96	61	157	280	56.0714	Hybrid	0	2	0	0	150	160	0	0	0	0	150		12	1	1	270	0	None	1	0	1	1	0	1
F02	2	1	29	1	2021-12-13	50	6-12 weeks	BZ	Flubenol	2022-02-01		0	0	0	0	96	61	157	280	56.0714	BB	0	2	0	0	150	160	0	0	0	0	150		12	1	1	270	0	None	1	0	1	1	0	1
F02	2	1	29	1	2021-12-13	50	6-12 weeks	BZ	Flubenol	2022-02-01		0	0	0	0	96	61	157	280	56.0714	BB	0	2	0	0	150	160	0	0	0	0	150		12	1	1	270	0	None	1	0	1	1	0	1
F02	2	1	29	1	2021-12-13	50	6-12 weeks	BZ	Flubenol	2022-02-01		0	0	0	0	96	61	157	280	56.0714	BB	0	2	0	0	150	160	0	0	0	0	150		12	1	1	270	0	None	1	0	1	1	0	1
F02	2	1	29	1	2021-12-13	50	6-12 weeks	BZ	Flubenol	2022-02-01		0	0	0	0	96	61	157	280	56.0714	BB	0	2	0	0	150	160	0	0	0	0	150		12	1	1	270	0	None	1	0	1	1	0	1
F02	2	1	29	1	2021-12-13	50	6-12 weeks	BZ	Flubenol	2022-02-01		0	0	0	0	96	61	157	280	56.0714	BB	0	2	0	0	150	160	0	0	0	0	150		12	1	1	270	0	None	1	0	1	1	0	1
F02	2	1	29	1	2021-12-13	50	6-12 weeks	BZ	Flubenol	2022-02-01		0	0	0	0	96	61	157	280	56.0714	BB	0	2	0	0	150	160	0	0	0	0	150		12	1	1	270	0	None	1	0	1	1	0	1
F02	2	1	29	1	2021-12-13	50	6-12 weeks	BZ	Flubenol	2022-02-01		0	0	0	0	96	61	157	280	56.0714	BB	0	2	0	0	150	160	0	0	0	0	150		12	1	1	270	0	None	1	0	1	1	0	1
F02	2	1	29	1	2021-12-13	50	6-12 weeks	BZ	Flubenol	2022-02-01		0	0	0	0	96	61	157	280	56.0714	BB	0	2	0	0	150	160	0	0	0	0	150		12	1	1	270	0	None	1	0	1	1	0	1
F02	2	1	29	1	2021-12-13	50	6-12 weeks	BZ	Flubenol	2022-02-01		0	0	0	0	96	61	157	280	56.0714	BB	0	2	0	0	150	160	0	0	0	0	150		12	1	1	270	0	None	1	0	1	1	0	1
F02	2	1	29	1	2021-12-13	50	6-12 weeks	BZ	Flubenol	2022-02-01		0	0	0	0	96	61	157	280	56.0714	BB	0	2	0	0	150	160	0	0	0	0	150		12	1	1	270	0	None	1	0	1	1	0	1
F02	2	1	29	1	2021-12-13	50	6-12 weeks	BZ	Flubenol	2022-02-01		0	0	0	0	96	61	157	280	56.0714	BB	0	2	0	0	150	160	0	0	0	0	150		12	1	1	270	0	None	1	0	1	1	0	1
F02	2	1	29	1	2021-12-13	50	6-12 weeks	BZ	Flubenol	2022-02-01		0	0	0	0	96	61	157	280	56.0714	BB	0	2	0	0	150	160	0	0	0	0	150		12	1	1	270	0	None	1	0	1	1	0	1
F02	2	1	29	1	2021-12-13	50	6-12 weeks	BZ	Flubenol	2022-02-01		0	0	0	0	96	61	157	280	56.0714	BB	0	2	0	0	150	160	0	0	0	0	150		12	1	1	270	0	None	1	0	1	1	0	1
F02	2	1	29	1	2021-12-13	50	6-12 weeks	BZ	Flubenol	2022-02-01		0	0	0	0	96	61	157	280	56.0714	BB	0	2	0	0	150	160	0	0	0	0	150		12	1	1	270	0	None	1	0	1	1	0	1
F02	2	1	29	1	2021-12-13	50	6-12 weeks	BZ	Flubenol	2022-02-01		0	0	0	0	96	61	157	280	56.0714	BB	0	2	0	0	150	160	0	0	0	0	150		12	1	1	270	0	None	1	0	1	1	0	1
F02	2	1	29	1	2021-12-13	50	6-12 weeks	BZ	Flubenol	2022-02-01		0	0	0	0	96	61	157	280	56.0714	BB	0	2	0	0	150	160	0	0	0	0	150		12	1	1	270	0	None	1	0	1	1	0	1
F02	2	1	29	1	2021-12-13	50	6-12 weeks	BZ	Flubenol	2022-02-01		94	0	0	0	96	61	157	280	56.0714	BB	0	2	0	0	150	160	0	0	0	0	150		12	1	1	270	0	None	1	0	1	1	0	1
F02	2	1	29	1	2021-12-13	50	6-12 weeks	BZ	Flubenol	2022-02-01		1	0	0	0	96	61	157	280	56.0714	BB	0	2	0	0	150	160	0	0	0	0	150		12	1	1	270	0	None	1	0	1	1	0	1
F02	2	1	29	1	2021-12-13	50	6-12 weeks	BZ	Flubenol	2022-02-01		0	0	0	0	96	61	157	280	56.0714	BB	0	2	0	0	150	160	0	0	0	0	150		12	1	1	270	0	None	1	0	1	1	0	1
F02	2	1	29	1	2021-12-13	50	6-12 weeks	BZ	Flubenol	2022-02-01		0	0	0	0	96	61	157	280	56.0714	BB	0	2	0	0	150	160	0	0	0	0	150		12	1	1	270	0	None	1	0	1	1	0	1
F02	2	1	29	0	None		Never	None	None	2022-11-07	78	0	0	0	0	96	61	157	280	56.0714	BB	0	2	0	0	140	160	0	0	0	0	140		12	1	1	270	0	None	1	0	1	1	0	1
F02	2	1	29	0	None		Never	None	None	2022-11-07	143	0	0	0	0	96	61	157	280	56.0714	BB	0	2	0	0	140	160	0	0	0	0	140		12	1	1	270	0	None	1	0	1	1	0	1
F02	2	1	29	0	None		Never	None	None	2022-11-07	28	0	0	0	0	96	61	157	280	56.0714	BB	0	2	0	0	140	160	0	0	0	0	140		12	1	1	270	0	None	1	0	1	1	0	1
F02	2	1	29	0	None		Never	None	None	2022-11-07	375	0	0	0	0	96	61	157	280	56.0714	BB	0	2	0	0	140	160	0	0	0	0	140		12	1	1	270	0	None	1	0	1	1	0	1
F02	2	1	29	0	None		Never	None	None	2022-11-07	147	0	6	0	0	96	61	157	280	56.0714	BB	0	2	0	0	140	160	0	0	0	0	140		12	1	1	270	0	None	1	0	1	1	0	1
F02	2	1	29	0	None		Never	None	None	2022-11-07	528	0	42	0	0	96	61	157	280	56.0714	BB	0	2	0	0	140	160	0	0	0	0	140		12	1	1	270	0	None	1	0	1	1	0	1
F02	2	1	29	0	None		Never	None	None	2022-11-07	101	0	0	0	0	96	61	157	280	56.0714	BB	0	2	0	0	140	160	0	0	0	0	140		12	1	1	270	0	None	1	0	1	1	0	1
F02	2	1	29	0	None		Never	None	None	2022-11-07	87	0	0	0	0	96	61	157	280	56.0714	BB	0	2	0	0	140	160	0	0	0	0	140		12	1	1	270	0	None	1	0	1	1	0	1
F02	2	1	29	0	None		Never	None	None	2022-11-07	114	0	0	0	0	96	61	157	280	56.0714	BB	0	2	0	0	140	160	0	0	0	0	140		12	1	1	270	0	None	1	0	1	1	0	1
F02	2	1	29	0	None		Never	None	None	2022-11-07	148	0	0	0	0	96	61	157	280	56.0714	BB	0	2	0	0	140	160	0	0	0	0	140		12	1	1	270	0	None	1	0	1	1	0	1
F02	2	1	29	0	None		Never	None	None	2022-11-07	52	0	0	0	0	96	61	157	280	56.0714	BB	0	2	0	0	140	160	0	0	0	0	140		12	1	1	270	0	None	1	0	1	1	0	1
F02	2	1	29	0	None		Never	None	None	2022-11-07	73	0	0	0	0	96	61	157	280	56.0714	BB	0	2	0	0	140	160	0	0	0	0	140		12	1	1	270	0	None	1	0	1	1	0	1
F02	2	1	29	0	None		Never	None	None	2022-11-07	187	0	0	0	0	96	61	157	280	56.0714	BB	0	2	0	0	140	160	0	0	0	0	140		12	1	1	270	0	None	1	0	1	1	0	1
F02	2	1	29	0	None		Never	None	None	2022-11-07	20	0	0	0	0	96	61	157	280	56.0714	BB	0	2	0	0	140	160	0	0	0	0	140		12	1	1	270	0	None	1	0	1	1	0	1
F02	2	1	29	0	None		Never	None	None	2022-11-07	128	0	0	0	0	96	61	157	280	56.0714	BB	0	2	0	0	140	160	0	0	0	0	140		12	1	1	270	0	None	1	0	1	1	0	1
F02	2	1	29	0	None		Never	None	None	2022-11-07	24	0	0	0	0	96	61	157	280	56.0714	BB	0	2	0	0	140	160	0	0	0	0	140		12	1	1	270	0	None	1	0	1	1	0	1
F02	2	1	29	0	None		Never	None	None	2022-11-07	86	0	0	0	0	96	61	157	280	56.0714	Hybrid	0	2	0	0	140	160	0	0	0	0	140		12	1	1	270	0	None	1	0	1	1	0	1
F02	2	1	29	0	None		Never	None	None	2022-11-07	584	0	0	0	0	96	61	157	280	56.0714	Hybrid	0	2	0	0	140	160	0	0	0	0	140		12	1	1	270	0	None	1	0	1	1	0	1
F02	2	1	29	0	None		Never	None	None	2022-11-07	137	0	0	0	0	96	61	157	280	56.0714	Hybrid	0	2	0	0	140	160	0	0	0	0	140		12	1	1	270	0	None	1	0	1	1	0	1
F02	2	1	29	0	None		Never	None	None	2022-11-07	806	138	1	0	0	96	61	157	280	56.0714	Hybrid	0	2	0	0	140	160	0	0	0	0	140		12	1	1	270	0	None	1	0	1	1	0	1
F02	2	1	29	0	None		Never	None	None	2022-11-07	15	0	0	0	0	96	61	157	280	56.0714	Hybrid	0	2	0	0	140	160	0	0	0	0	140		12	1	1	270	0	None	1	0	1	1	0	1
F02	2	1	29	0	None		Never	None	None	2022-11-07	17	0	0	0	0	96	61	157	280	56.0714	Hybrid	0	2	0	0	140	160	0	0	0	0	140		12	1	1	270	0	None	1	0	1	1	0	1
F02	2	1	29	0	None		Never	None	None	2022-11-07	68	0	0	0	0	96	61	157	280	56.0714	Hybrid	0	2	0	0	140	160	0	0	0	0	140		12	1	1	270	0	None	1	0	1	1	0	1
F02	2	1	29	0	None		Never	None	None	2022-11-07	270	0	0	0	0	96	61	157	280	56.0714	Hybrid	0	2	0	0	140	160	0	0	0	0	140		12	1	1	270	0	None	1	0	1	1	0	1
F02	2	1	29	0	None		Never	None	None	2022-11-07	223	0	0	0	0	96	61	157	280	56.0714	Hybrid	0	2	0	0	140	160	0	0	0	0	140		12	1	1	270	0	None	1	0	1	1	0	1
F02	2	1	29	0	None		Never	None	None	2022-11-07	131	0	0	0	0	96	61	157	280	56.0714	Hybrid	0	2	0	0	140	160	0	0	0	0	140		12	1	1	270	0	None	1	0	1	1	0	1
F02	2	1	29	0	None		Never	None	None	2022-11-07	700	1	0	0	0	96	61	157	280	56.0714	Hybrid	0	2	0	0	140	160	0	0	0	0	140		12	1	1	270	0	None	1	0	1	1	0	1
F03	1	3	27	0	None		Never	None	None	2022-02-23	0	1	0	0	0						BB	0	2	0	0	180	170	35	3	64	75	15	5		2	1	20	2	35	3	0	1	1	0	1
F03	1	3	27	0	None		Never	None	None	2022-02-23	0	3	0	0	0						BB	0	2	0	0	180	170	35	3	64	75	15	5		2	1	20	2	35	3	0	1	1	0	1
F03	1	3	27	0	None		Never	None	None	2022-02-23	0	2	0	0	0						BB	0	2	0	0	180	170	35	3	64	75	15	5		2	1	20	2	35	3	0	1	1	0	1
F03	1	3	27	0	None		Never	None	None	2022-02-23	0	1	0	0	0						BB	0	2	0	0	180	170	35	3	64	75	15	5		2	1	20	2	35	3	0	1	1	0	1
F03	1	3	27	0	None		Never	None	None	2022-02-23	0	2	0	0	0						BB	0	2	0	0	180	170	35	3	64	75	15	5		2	1	20	2	35	3	0	1	1	0	1
F03	1	3	27	0	None		Never	None	None	2022-02-23	0	2	0	0	0						BB	0	2	0	0	180	170	35	3	64	75	15	5		2	1	20	2	35	3	0	1	1	0	1
F03	1	3	27	0	None		Never	None	None	2022-02-23	0	4	0	0	0						BB	0	2	0	0	180	170	35	3	64	75	15	5		2	1	20	2	35	3	0	1	1	0	1
F03	1	3	27	0	None		Never	None	None	2022-02-23	6	1089	0	0	0						BB	0	2	0	0	180	170	35	3	64	75	15	5		2	1	20	2	35	3	0	1	1	0	1
F03	1	3	27	0	None		Never	None	None	2022-02-23	2	273	0	0	0						BB	0	2	0	0	180	170	35	3	64	75	15	5		2	1	20	2	35	3	0	1	1	0	1
F03	1	3	27	0	None		Never	None	None	2022-02-23	0	1	0	0	0						BB	0	2	0	0	180	170	35	3	64	75	15	5		2	1	20	2	35	3	0	1	1	0	1
F03	1	3	27	0	None		Never	None	None	2022-02-23	1	2	0	0	0						BB	0	2	0	0	180	170	35	3	64	75	15	5		2	1	20	2	35	3	0	1	1	0	1
F03	1	3	27	0	None		Never	None	None	2022-02-23	2	1	0	0	0						BB	0	2	0	0	180	170	35	3	64	75	15	5		2	1	20	2	35	3	0	1	1	0	1
F03	1	3	27	0	None		Never	None	None	2022-02-23	0	0	0	0	0						BB	0	2	0	0	180	170	35	3	64	75	15	5		2	1	20	2	35	3	0	1	1	0	1
F03	1	3	27	0	None		Never	None	None	2022-02-23	0	0	0	0	0						BB	0	2	0	0	180	170	35	3	64	75	15	5		2	1	20	2	35	3	0	1	1	0	1
F03	1	3	27	0	None		Never	None	None	2022-02-23	3	341	0	0	0						BB	0	2	0	0	180	170	35	3	64	75	15	5		2	1	20	2	35	3	0	1	1	0	1
F03	1	3	27	0	None		Never	None	None	2022-02-23	34	215	0	0	0						BB	0	2	0	0	180	170	35	3	64	75	15	5		2	1	20	2	35	3	0	1	1	0	1
F03	1	3	27	0	None		Never	None	None	2022-02-23	3	1	0	0	0						BB	0	2	0	0	180	170	35	3	64	75	15	5		2	1	20	2	35	3	0	1	1	0	1
F03	1	3	27	0	None		Never	None	None	2022-02-23	0	710	0	0	0						BB	0	2	0	0	180	170	35	3	64	75	15	5		2	1	20	2	35	3	0	1	1	0	1
F03	1	3	27	0	None		Never	None	None	2022-02-23	239	1101	0	0	0						BB	0	2	0	0	180	170	35	3	64	75	15	5		2	1	20	2	35	3	0	1	1	0	1
F03	1	3	27	0	None		Never	None	None	2022-02-23	1	4	0	0	0						BB	0	2	0	0	180	170	35	3	64	75	15	5		2	1	20	2	35	3	0	1	1	0	1
F03	1	3	27	0	None		Never	None	None	2022-02-23	0	895	0	0	0						BB	0	2	0	0	180	170	35	3	64	75	15	5		2	1	20	2	35	3	0	1	1	0	1
F03	1	3	27	0	None		Never	None	None	2022-02-23	2	1	0	0	0						BB	0	2	0	0	180	170	35	3	64	75	15	5		2	1	20	2	35	3	0	1	1	0	1
F03	1	3	27	0	None		Never	None	None	2022-02-23	4	4	0	0	0						BB	0	2	0	0	180	170	35	3	64	75	15	5		2	1	20	2	35	3	0	1	1	0	1
F03	1	3	27	0	None		Never	None	None	2022-02-23	0	2	0	0	0						BB	0	2	0	0	180	170	35	3	64	75	15	5		2	1	20	2	35	3	0	1	1	0	1
F03	1	3	27	0	None		Never	None	None	2022-02-23	0	1	0	0	0						BB	0	2	0	0	180	170	35	3	64	75	15	5		2	1	20	2	35	3	0	1	1	0	1
F03	1	3	27	0	None		Never	None	None	2022-02-23	0	0	0	0	0						BB	0	2	0	0	180	170	35	3	64	75	15	5		2	1	20	2	35	3	0	1	1	0	1
F03	1	3	27	0	None		Never	None	None	2022-02-23	0	0	0	0	0						BB	0	2	0	0	180	170	35	3	64	75	15	5		2	1	20	2	35	3	0	1	1	0	1
F03	1	3	27	0	None		Never	None	None	2022-02-23	0	2	0	0	0						BB	0	2	0	0	180	170	35	3	64	75	15	5		2	1	20	2	35	3	0	1	1	0	1
F03	1	3	27	0	None		Never	None	None	2022-02-23	0	0	0	0	0						BB	0	2	0	0	180	170	35	3	64	75	15	5		2	1	20	2	35	3	0	1	1	0	1
F03	1	3	27	0	None		Never	None	None	2022-02-23	81	731	0	0	0						BB	0	2	0	0	180	170	35	3	64	75	15	5		2	1	20	2	35	3	0	1	1	0	1
F03	3	3	27	1	2021-10-31	115	> 16 weeks	ML	Ivermectin	2022-02-23	2108	0	0	0	0						BB	0	2	0	0	180	170	35	3	64	75	15			2	1	20	2	35	3	0	1	1	0	1
F03	3	3	27	1	2021-10-31	115	> 16 weeks	ML	Ivermectin	2022-02-23	2076	0	0	0	0						BB	0	2	0	0	180	170	35	3	64	75	15			2	1	20	2	35	3	0	1	1	0	1
F03	3	3	27	1	2021-10-31	115	> 16 weeks	ML	Ivermectin	2022-02-23	1556	0	0	0	0						BB	0	2	0	0	180	170	35	3	64	75	15			2	1	20	2	35	3	0	1	1	0	1
F03	3	3	27	1	2021-10-31	115	> 16 weeks	ML	Ivermectin	2022-02-23	364	0	0	0	0						BB	0	2	0	0	180	170	35	3	64	75	15			2	1	20	2	35	3	0	1	1	0	1
F03	3	3	27	1	2021-10-31	115	> 16 weeks	ML	Ivermectin	2022-02-23	26	0	0	0	0						BB	0	2	0	0	180	170	35	3	64	75	15			2	1	20	2	35	3	0	1	1	0	1
F03	3	3	27	1	2021-10-31	115	> 16 weeks	ML	Ivermectin	2022-02-23	272	0	0	0	0						BB	0	2	0	0	180	170	35	3	64	75	15			2	1	20	2	35	3	0	1	1	0	1
F03	3	3	27	1	2021-10-31	115	> 16 weeks	ML	Ivermectin	2022-02-23	824	0	0	0	0						BB	0	2	0	0	180	170	35	3	64	75	15			2	1	20	2	35	3	0	1	1	0	1
F03	3	3	27	1	2021-10-31	115	> 16 weeks	ML	Ivermectin	2022-02-23	1056	0	0	0	0						BB	0	2	0	0	180	170	35	3	64	75	15			2	1	20	2	35	3	0	1	1	0	1
F03	3	3	27	1	2021-10-31	115	> 16 weeks	ML	Ivermectin	2022-02-23	2544	0	0	0	0						BB	0	2	0	0	180	170	35	3	64	75	15			2	1	20	2	35	3	0	1	1	0	1
F03	3	3	27	1	2021-10-31	115	> 16 weeks	ML	Ivermectin	2022-02-23	1000	0	0	0	0						BB	0	2	0	0	180	170	35	3	64	75	15			2	1	20	2	35	3	0	1	1	0	1
F03	3	3	27	1	2021-10-31	115	> 16 weeks	ML	Ivermectin	2022-02-23	764	0	0	0	0						BB	0	2	0	0	180	170	35	3	64	75	15			2	1	20	2	35	3	0	1	1	0	1
F03	3	3	27	1	2021-10-31	115	> 16 weeks	ML	Ivermectin	2022-02-23	164	0	0	0	0						BB	0	2	0	0	180	170	35	3	64	75	15			2	1	20	2	35	3	0	1	1	0	1
F04	3	3	38	1	2021-12-29	85	6-12 weeks	BZ	Flubenol	2022-03-24	1	0	0	0	0	68	55	123			Mix	1	3	1	1	289	290	45	0	69	79	96			2	0	0	3	14	3	2	0	0	1	1	0
F04	3	3	38	1	2021-12-29	85	6-12 weeks	BZ	Flubenol	2022-03-24	0	0	0	0	0	68	55	123			Mix	1	3	1	1	289	290	45	0	69	79	96			2	0	0	3	14	3	2	0	0	1	1	0
F04	3	3	38	1	2021-12-29	85	6-12 weeks	BZ	Flubenol	2022-03-24	0	0	0	0	0	68	55	123			Mix	1	3	1	1	289	290	45	0	69	79	96			2	0	0	3	14	3	2	0	0	1	1	0
F04	3	3	38	1	2021-12-29	85	6-12 weeks	BZ	Flubenol	2022-03-24	0	71	0	0	0	68	55	123			Mix	1	3	1	1	289	290	45	0	69	79	96			2	0	0	3	14	3	2	0	0	1	1	0
F04	3	3	38	1	2021-12-29	85	6-12 weeks	BZ	Flubenol	2022-03-24	0	4	0	0	0	68	55	123			Mix	1	3	1	1	289	290	45	0	69	79	96			2	0	0	3	14	3	2	0	0	1	1	0
F04	3	3	38	1	2021-12-29	85	6-12 weeks	BZ	Flubenol	2022-03-24	0	0	0	0	0	68	55	123			Mix	1	3	1	1	289	290	45	0	69	79	96			2	0	0	3	14	3	2	0	0	1	1	0
F04	3	3	38	1	2021-09-08	197	> 16 weeks	BZ	Flubenol	2022-03-24	0	0	0	0	0	68	55	123			Mix	1	3	0	1	289	290	45	0	69	79	96			2	0	0	3	14	3	2	0	3	1	None	0	1	2	1
F04	3	3	38	1	2021-09-08	197	> 16 weeks	BZ	Flubenol	2022-03-24	0	42	0	0	0	68	55	123			Mix	1	3	0	1	289	290	45	0	69	79	96			2	0	0	3	14	3	2	0	3	1	None	0	1	2	1
F04	3	3	38	1	2021-09-08	197	> 16 weeks	BZ	Flubenol	2022-03-24	0	26	0	0	0	68	55	123			Mix	1	3	0	1	289	290	45	0	69	79	96			2	0	0	3	14	3	2	0	3	1	None	0	1	2	1
F04	3	3	38	1	2021-09-08	197	> 16 weeks	BZ	Flubenol	2022-03-24	0	0	0	0	0	68	55	123			Mix	1	3	0	1	289	290	45	0	69	79	96			2	0	0	3	14	3	2	0	3	1	None	0	1	2	1
F04	3	3	38	1	2022-02-07	45	6-12 weeks	BZ	Flubenol	2022-03-24	0	0	0	0	0	68	55	123			Mix	1	3	1	1	289	290	45	0	69	79	96			2	0	0	3	14	3	2	0	3	1	None	0	1	3	1
F04	3	3	38	1	2022-02-07	45	6-12 weeks	BZ	Flubenol	2022-03-24	0	0	0	0	0	68	55	123			Mix	1	3	1	1	289	290	45	0	69	79	96			2	0	0	3	14	3	2	0	3	1	None	0	1	3	1
F04	3	3	38	1	2022-02-07	45	6-12 weeks	BZ	Flubenol	2022-03-24	0	0	0	0	0	68	55	123			Mix	1	3	1	1	289	290	45	0	69	79	96			2	0	0	3	14	3	2	0	3	1	None	0	1	3	1
F04	1	3	38	0	None		Never	None	None	2022-04-28	0	0	0	0	0	68	55	123			Mix	1	3	1	1	289	290	45	0	69	79	96	7		2	0	0	3	14	3	2	0	3	1	None	0	1	2	1
F04	1	3	38	0	None		Never	None	None	2022-04-28	0	0	0	0	0	68	55	123			Mix	1	3	1	1	289	290	45	0	69	79	96	7		2	0	0	3	14	3	2	0	3	1	None	0	1	2	1
F04	1	3	38	0	None		Never	None	None	2022-04-28	0	0	0	0	0	68	55	123			Mix	1	3	1	1	289	290	45	0	69	79	96	7		2	0	0	3	14	3	2	0	3	1	None	0	1	2	1
F04	1	3	38	0	None		Never	None	None	2022-04-28	0	0	0	0	0	68	55	123			Mix	1	3	1	1	289	290	45	0	69	79	96	7		2	0	0	3	14	3	2	0	3	1	None	0	1	2	1
F04	1	3	38	0	None		Never	None	None	2022-04-28	0	0	0	0	0	68	55	123			Mix	1	3	1	1	289	290	45	0	69	79	96	7		2	0	0	3	14	3	2	0	3	1	None	0	1	2	1
F04	1	3	38	0	None		Never	None	None	2022-04-28	0	0	0	0	0	68	55	123			Mix	1	3	1	1	289	290	45	0	69	79	96	7		2	0	0	3	14	3	2	0	3	1	None	0	1	2	1
F04	1	3	38	0	None		Never	None	None	2022-04-28	0	0	0	0	0	68	55	123			Mix	1	3	1	1	289	290	45	0	69	79	96	7		2	0	0	3	14	3	2	0	3	1	None	0	1	2	1
F04	1	3	38	0	None		Never	None	None	2022-04-28	0	0	0	0	0	68	55	123			Mix	1	3	1	1	289	290	45	0	69	79	96	7		2	0	0	3	14	3	2	0	3	1	None	0	1	2	1
F04	1	3	38	0	None		Never	None	None	2022-04-28	1	0	0	0	0	68	55	123			Mix	1	3	1	1	289	290	45	0	69	79	96	7		2	0	0	3	14	3	2	0	3	1	None	0	1	2	1
F04	1	3	38	0	None		Never	None	None	2022-04-28	0	0	0	0	0	68	55	123			Mix	1	3	1	1	289	290	45	0	69	79	96	7		2	0	0	3	14	3	2	0	3	1	None	0	1	2	1
F04	1	3	38	0	None		Never	None	None	2022-04-28	0	0	0	0	0	68	55	123			Mix	1	3	1	1	289	290	45	0	69	79	96	7		2	0	0	3	14	3	2	0	3	1	None	0	1	2	1
F04	1	3	38	0	None		Never	None	None	2022-04-28	0	0	0	0	0	68	55	123			Mix	1	3	1	1	289	290	45	0	69	79	96	7		2	0	0	3	14	3	2	0	3	1	None	0	1	2	1
F04	1	3	38	0	None		Never	None	None	2022-04-28	0	0	0	0	0	68	55	123			Mix	1	3	1	1	289	290	45	0	69	79	96	7		2	0	0	3	14	3	2	0	3	1	None	0	1	2	1
F04	1	3	38	0	None		Never	None	None	2022-04-28	0	0	0	0	0	68	55	123			Mix	1	3	1	1	289	290	45	0	69	79	96	7		2	0	0	3	14	3	2	0	3	1	None	0	1	2	1
F04	1	3	38	0	None		Never	None	None	2022-04-28	0	0	0	0	0	68	55	123			Mix	1	3	1	1	289	290	45	0	69	79	96	7		2	0	0	3	14	3	2	0	3	1	None	0	1	2	1
F04	1	3	38	0	None		Never	None	None	2022-04-28	0	0	0	0	0	68	55	123			Mix	1	3	1	1	289	290	45	0	69	79	96	7		2	0	0	3	14	3	2	0	3	1	None	0	1	2	1
F04	1	3	38	0	None		Never	None	None	2022-04-28	0	0	0	0	0	68	55	123			Mix	1	3	1	1	289	290	45	0	69	79	96	7		2	0	0	3	14	3	2	0	3	1	None	0	1	2	1
F04	1	3	38	0	None		Never	None	None	2022-04-28	0	0	0	0	0	68	55	123			Mix	1	3	1	1	289	290	45	0	69	79	96	7		2	0	0	3	14	3	2	0	3	1	None	0	1	2	1
F04	1	3	38	0	None		Never	None	None	2022-04-28	0	0	0	0	0	68	55	123			Mix	1	3	1	1	289	290	45	0	69	79	96	7		2	0	0	3	14	3	2	0	3	1	None	0	1	2	1
F04	1	3	38	0	None		Never	None	None	2022-04-28	0	0	0	0	0	68	55	123			Mix	1	3	1	1	289	290	45	0	69	79	96	7		2	0	0	3	14	3	2	0	3	1	None	0	1	2	1
F04	1	3	38	0	None		Never	None	None	2022-04-28	0	0	0	0	0	68	55	123			Mix	1	3	1	1	289	290	45	0	69	79	96	7		2	0	0	3	14	3	2	0	3	1	None	0	1	2	1
F04	1	3	38	0	None		Never	None	None	2022-04-28	0	1	0	0	0	68	55	123			Mix	1	3	1	1	289	290	45	0	69	79	96	7		2	0	0	3	14	3	2	0	3	1	None	0	1	2	1
F04	1	3	38	0	None		Never	None	None	2022-04-28	0	0	0	0	0	68	55	123			Mix	1	3	1	1	289	290	45	0	69	79	96	7		2	0	0	3	14	3	2	0	3	1	None	0	1	2	1
F04	1	3	38	0	None		Never	None	None	2022-04-28	1	0	0	0	0	68	55	123			Mix	1	3	1	1	289	290	45	0	69	79	96	7		2	0	0	3	14	3	2	0	3	1	None	0	1	2	1
F04	1	3	38	0	None		Never	None	None	2022-04-28	0	0	0	0	0	68	55	123			Mix	1	3	1	1	289	290	45	0	69	79	96	7		2	0	0	3	14	3	2	0	3	1	None	0	1	2	1
F04	1	3	38	0	None		Never	None	None	2022-04-28	0	0	0	0	0	68	55	123			Mix	1	3	1	1	289	290	45	0	69	79	96	7		2	0	0	3	14	3	2	0	3	1	None	0	1	2	1
F04	1	3	38	0	None		Never	None	None	2022-04-28	0	0	0	0	0	68	55	123			Mix	1	3	1	1	289	290	45	0	69	79	96	7		2	0	0	3	14	3	2	0	3	1	None	0	1	2	1
F04	1	3	38	0	None		Never	None	None	2022-04-28	0	0	0	0	0	68	55	123			Mix	1	3	1	1	289	290	45	0	69	79	96	7		2	0	0	3	14	3	2	0	3	1	None	0	1	2	1
F04	2	3	38	1	2022-01-24	44	6-12 weeks	BZ	Fenbendatat	2022-03-09	0	0	0	0	0	68	55	123	367	33.515	Mix	1	3	0	1	289	290	45	0	69	79	96		10	2	0	0	3	14	3	2	0	0	0	1	0
F04	2	3	38	1	2022-01-24	44	6-12 weeks	BZ	Fenbendatat	2022-03-09	0	0	0	0	0	68	55	123	367	33.515	Mix	1	3	0	1	289	290	45	0	69	79	96		10	2	0	0	3	14	3	2	0	0	0	1	0
F04	2	3	38	1	2022-01-24	44	6-12 weeks	BZ	Fenbendatat	2022-03-09	0	0	0	0	0	68	55	123	367	33.515	Mix	1	3	0	1	289	290	45	0	69	79	96		10	2	0	0	3	14	3	2	0	0	0	1	0
F04	2	3	38	1	2022-01-24	44	6-12 weeks	BZ	Fenbendatat	2022-03-09	0	0	0	0	0	68	55	123	367	33.515	Mix	1	3	0	1	289	290	45	0	69	79	96		10	2	0	0	3	14	3	2	0	0	0	1	0
F04	2	3	38	1	2022-01-24	44	6-12 weeks	BZ	Fenbendatat	2022-03-09	0	0	0	0	0	68	55	123	367	33.515	Mix	1	3	0	1	289	290	45	0	69	79	96		10	2	0	0	3	14	3	2	0	0	0	1	0
F04	2	3	38	1	2022-01-24	44	6-12 weeks	BZ	Fenbendatat	2022-03-09	0	0	0	0	0	68	55	123	367	33.515	Mix	1	3	0	1	289	290	45	0	69	79	96		10	2	0	0	3	14	3	2	0	0	0	1	0
F04	2	3	38	1	2022-01-24	44	6-12 weeks	BZ	Fenbendatat	2022-03-09	0	0	0	0	0	68	55	123	367	33.515	Mix	1	3	0	1	289	290	45	0	69	79	96		10	2	0	0	3	14	3	2	0	0	0	1	0
F04	2	3	38	1	2022-01-24	44	6-12 weeks	BZ	Fenbendatat	2022-03-09	0	0	0	0	0	68	55	123	367	33.515	Mix	1	3	0	1	289	290	45	0	69	79	96		10	2	0	0	3	14	3	2	0	0	0	1	0
F04	2	3	38	1	2022-01-24	44	6-12 weeks	BZ	Fenbendatat	2022-03-09	0	0	0	0	0	68	55	123	367	33.515	Mix	1	3	0	1	289	290	45	0	69	79	96		10	2	0	0	3	14	3	2	0	0	0	1	0
F04	2	3	38	1	2022-01-24	44	6-12 weeks	BZ	Fenbendatat	2022-03-09	0	0	0	0	0	68	55	123	367	33.515	Mix	1	3	0	1	289	290	45	0	69	79	96		10	2	0	0	3	14	3	2	0	0	0	1	0
F04	2	3	38	1	2022-01-24	44	6-12 weeks	BZ	Fenbendatat	2022-03-09	0	0	0	0	0	68	55	123	367	33.515	Mix	1	3	0	1	289	290	45	0	69	79	96		10	2	0	0	3	14	3	2	0	0	0	1	0
F04	2	3	38	1	2022-01-24	44	6-12 weeks	BZ	Fenbendatat	2022-03-09	0	0	0	0	0	68	55	123	367	33.515	Mix	1	3	0	1	289	290	45	0	69	79	96		10	2	0	0	3	14	3	2	0	0	0	1	0
F04	2	3	38	1	2022-01-24	44	6-12 weeks	BZ	Fenbendatat	2022-03-09	0	0	0	0	0	68	55	123	367	33.515	Mix	1	3	0	1	289	290	45	0	69	79	96		10	2	0	0	3	14	3	2	0	0	0	1	0
F04	2	3	38	1	2022-01-24	44	6-12 weeks	BZ	Fenbendatat	2022-03-09	0	0	0	0	0	68	55	123	367	33.515	Mix	1	3	0	1	289	290	45	0	69	79	96		10	2	0	0	3	14	3	2	0	0	0	1	0
F04	2	3	38	1	2022-01-24	44	6-12 weeks	BZ	Fenbendatat	2022-03-09	0	0	0	0	0	68	55	123	367	33.515	Mix	1	3	0	1	289	290	45	0	69	79	96		10	2	0	0	3	14	3	2	0	0	0	1	0
F04	2	3	38	1	2022-01-24	44	6-12 weeks	BZ	Fenbendatat	2022-03-09	0	0	0	0	0	68	55	123	367	33.515	Mix	1	3	0	1	289	290	45	0	69	79	96		10	2	0	0	3	14	3	2	0	0	0	1	0
F04	2	3	38	1	2022-01-24	44	6-12 weeks	BZ	Fenbendatat	2022-03-09	0	0	0	0	0	68	55	123	367	33.515	Mix	1	3	0	1	289	290	45	0	69	79	96		10	2	0	0	3	14	3	2	0	0	0	1	0
F04	2	3	38	1	2022-01-24	44	6-12 weeks	BZ	Fenbendatat	2022-03-09	0	0	0	0	0	68	55	123	367	33.515	Mix	1	3	0	1	289	290	45	0	69	79	96		10	2	0	0	3	14	3	2	0	0	0	1	0
F04	2	3	38	1	2022-01-24	44	6-12 weeks	BZ	Fenbendatat	2022-03-09	0	0	0	0	0	68	55	123	367	33.515	Mix	1	3	0	1	289	290	45	0	69	79	96		10	2	0	0	3	14	3	2	0	0	0	1	0
F04	2	3	38	1	2022-01-24	44	6-12 weeks	BZ	Fenbendatat	2022-03-09	0	0	0	0	0	68	55	123	367	33.515	Mix	1	3	0	1	289	290	45	0	69	79	96		10	2	0	0	3	14	3	2	0	0	0	1	0
F04	2	3	38	1	2022-01-24	44	6-12 weeks	BZ	Fenbendatat	2022-03-09	0	0	0	0	0	68	55	123	367	33.515	Mix	1	3	0	1	289	290	45	0	69	79	96		10	2	0	0	3	14	3	2	0	0	0	1	0
F04	2	3	38	1	2022-01-24	44	6-12 weeks	BZ	Fenbendatat	2022-03-09	0	0	0	0	0	68	55	123	367	33.515	Mix	1	3	0	1	289	290	45	0	69	79	96		10	2	0	0	3	14	3	2	0	0	0	1	0
F04	2	3	38	1	2022-01-24	44	6-12 weeks	BZ	Fenbendatat	2022-03-09	0	0	0	0	0	68	55	123	367	33.515	Mix	1	3	0	1	289	290	45	0	69	79	96		10	2	0	0	3	14	3	2	0	0	0	1	0
F04	2	3	38	1	2022-01-24	44	6-12 weeks	BZ	Fenbendatat	2022-03-09	0	0	0	0	0	68	55	123	367	33.515	Mix	1	3	0	1	289	290	45	0	69	79	96		10	2	0	0	3	14	3	2	0	0	0	1	0
F04	2	3	38	1	2022-01-24	44	6-12 weeks	BZ	Fenbendatat	2022-03-09	0	0	0	0	0	68	55	123	367	33.515	Mix	1	3	0	1	289	290	45	0	69	79	96		10	2	0	0	3	14	3	2	0	0	0	1	0
F04	2	3	38	1	2022-01-24	44	6-12 weeks	BZ	Fenbendatat	2022-03-09	0	0	0	0	0	68	55	123	367	33.515	Mix	1	3	0	1	289	290	45	0	69	79	96		10	2	0	0	3	14	3	2	0	0	0	1	0
F04	2	3	38	1	2022-01-24	44	6-12 weeks	BZ	Fenbendatat	2022-03-09	0	0	0	0	0	68	55	123	367	33.515	Mix	1	3	0	1	289	290	45	0	69	79	96		10	2	0	0	3	14	3	2	0	0	0	1	0
F04	2	3	38	1	2022-01-24	44	6-12 weeks	BZ	Fenbendatat	2022-03-09	0	0	0	0	0	68	55	123	367	33.515	Mix	1	3	0	1	289	290	45	0	69	79	96		10	2	0	0	3	14	3	2	0	0	0	1	0
F04	2	3	38	1	2022-01-24	44	6-12 weeks	BZ	Fenbendatat	2022-03-09	0	0	0	0	0	68	55	123	367	33.515	Mix	1	3	0	1	289	290	45	0	69	79	96		10	2	0	0	3	14	3	2	0	0	0	1	0
F04	2	3	38	1	2022-01-24	44	6-12 weeks	BZ	Fenbendatat	2022-03-09	0	0	0	0	0	68	55	123	367	33.515	Mix	1	3	0	1	289	290	45	0	69	79	96		10	2	0	0	3	14	3	2	0	0	0	1	0
F04	2	3	38	1	2022-01-24	44	6-12 weeks	BZ	Fenbendatat	2022-03-09	0	0	0	0	0	68	55	123	367	33.515	Mix	1	3	0	1	289	290	45	0	69	79	96		10	2	0	0	3	14	3	2	0	0	0	1	0
F05	2	1	86	1	2022-03-18	60	6-12 weeks	BZ	Fenbendatat	2022-05-17	8	0	0	0	0	41		41	156	26.2821	Mix	1	1	0	0	150	150	0	0	0	0	150		12	1	1	250	0	None	4	0	0	1	0	0	0
F05	2	1	86	1	2022-03-18	60	6-12 weeks	BZ	Fenbendatat	2022-05-17	84	205	0	0	0	41		41	156	26.2821	Mix	1	1	0	0	150	150	0	0	0	0	150		12	1	1	250	0	None	4	0	0	1	0	0	0
F05	2	1	86	1	2022-03-18	60	6-12 weeks	BZ	Fenbendatat	2022-05-17	33	1	0	0	0	41		41	156	26.2821	Mix	1	1	0	0	150	150	0	0	0	0	150		12	1	1	250	0	None	4	0	0	1	0	0	0
F05	2	1	86	1	2022-03-18	60	6-12 weeks	BZ	Fenbendatat	2022-05-17	90	0	0	0	0	41		41	156	26.2821	Mix	1	1	0	0	150	150	0	0	0	0	150		12	1	1	250	0	None	4	0	0	1	0	0	0
F05	2	1	86	1	2022-03-18	60	6-12 weeks	BZ	Fenbendatat	2022-05-17	81	1	0	0	0	41		41	156	26.2821	Mix	1	1	0	0	150	150	0	0	0	0	150		12	1	1	250	0	None	4	0	0	1	0	0	0
F05	2	1	86	1	2022-03-18	60	6-12 weeks	BZ	Fenbendatat	2022-05-17	20	0	0	0	0	41		41	156	26.2821	Mix	1	1	0	0	150	150	0	0	0	0	150		12	1	1	250	0	None	4	0	0	1	0	0	0
F05	2	1	86	1	2022-03-18	60	6-12 weeks	BZ	Fenbendatat	2022-05-17	39	0	0	0	0	41		41	156	26.2821	Mix	1	1	0	0	150	150	0	0	0	0	150		12	1	1	250	0	None	4	0	0	1	0	0	0
F05	2	1	86	1	2022-03-18	60	6-12 weeks	BZ	Fenbendatat	2022-05-17	10	2	0	0	0	41		41	156	26.2821	Mix	1	1	0	0	150	150	0	0	0	0	150		12	1	1	250	0	None	4	0	0	1	0	0	0
F05	2	1	86	1	2022-03-18	60	6-12 weeks	BZ	Fenbendatat	2022-05-17	68	0	0	0	0	41		41	156	26.2821	Mix	1	1	0	0	150	150	0	0	0	0	150		12	1	1	250	0	None	4	0	0	1	0	0	0
F05	2	1	86	1	2022-03-18	60	6-12 weeks	BZ	Fenbendatat	2022-05-17	0	0	0	0	0	41		41	156	26.2821	Mix	1	1	0	0	150	150	0	0	0	0	150		12	1	1	250	0	None	4	0	0	1	0	0	0
F05	2	1	86	1	2022-03-18	60	6-12 weeks	BZ	Fenbendatat	2022-05-17	178	1	0	0	0	41		41	156	26.2821	Mix	1	1	0	0	150	150	0	0	0	0	150		12	1	1	250	0	None	4	0	0	1	0	0	0
F05	2	1	86	1	2022-03-18	60	6-12 weeks	BZ	Fenbendatat	2022-05-17	4	0	0	0	0	41		41	156	26.2821	Mix	1	1	0	0	150	150	0	0	0	0	150		12	1	1	250	0	None	4	0	0	1	0	0	0
F05	2	1	86	1	2022-03-18	60	6-12 weeks	BZ	Fenbendatat	2022-05-17	21	0	0	0	0	41		41	156	26.2821	Mix	1	1	0	0	150	150	0	0	0	0	150		12	1	1	250	0	None	4	0	0	1	0	0	0
F05	2	1	86	1	2022-03-18	60	6-12 weeks	BZ	Fenbendatat	2022-05-17	0	0	0	0	0	41		41	156	26.2821	Mix	1	1	0	0	150	150	0	0	0	0	150		12	1	1	250	0	None	4	0	0	1	0	0	0
F05	2	1	86	1	2022-03-18	60	6-12 weeks	BZ	Fenbendatat	2022-05-17	14	1	0	0	0	41		41	156	26.2821	Mix	1	1	0	0	150	150	0	0	0	0	150		12	1	1	250	0	None	4	0	0	1	0	0	0
F05	2	1	86	1	2022-03-18	60	6-12 weeks	BZ	Fenbendatat	2022-05-17	6	0	0	0	0	41		41	156	26.2821	Mix	1	1	0	0	150	150	0	0	0	0	150		12	1	1	250	0	None	4	0	0	1	0	0	0
F05	2	1	86	1	2022-03-18	60	6-12 weeks	BZ	Fenbendatat	2022-05-17	25	0	0	0	0	41		41	156	26.2821	Mix	1	1	0	0	150	150	0	0	0	0	150		12	1	1	250	0	None	4	0	0	1	0	0	0
F05	2	1	86	1	2022-03-18	60	6-12 weeks	BZ	Fenbendatat	2022-05-17	28	0	0	0	0	41		41	156	26.2821	Mix	1	1	0	0	150	150	0	0	0	0	150		12	1	1	250	0	None	4	0	0	1	0	0	0
F05	2	1	86	1	2022-03-18	60	6-12 weeks	BZ	Fenbendatat	2022-05-17	0	0	0	0	0	41		41	156	26.2821	Mix	1	1	0	0	150	150	0	0	0	0	150		12	1	1	250	0	None	4	0	0	1	0	0	0
F05	2	1	86	1	2022-03-18	60	6-12 weeks	BZ	Fenbendatat	2022-05-17	126	0	0	0	0	41		41	156	26.2821	Mix	1	1	0	0	150	150	0	0	0	0	150		12	1	1	250	0	None	4	0	0	1	0	0	0
F05	2	1	86	1	2022-03-18	60	6-12 weeks	BZ	Fenbendatat	2022-05-17	19	0	0	0	0	41		41	156	26.2821	Mix	1	1	0	0	150	150	0	0	0	0	150		12	1	1	250	0	None	4	0	0	1	0	0	0
F05	2	1	86	1	2022-03-18	60	6-12 weeks	BZ	Fenbendatat	2022-05-17	25	0	0	0	0	41		41	156	26.2821	Mix	1	1	0	0	150	150	0	0	0	0	150		12	1	1	250	0	None	4	0	0	1	0	0	0
F05	2	1	86	1	2022-03-18	60	6-12 weeks	BZ	Fenbendatat	2022-05-17	24	0	0	0	0	41		41	156	26.2821	Mix	1	1	0	0	150	150	0	0	0	0	150		12	1	1	250	0	None	4	0	0	1	0	0	0
F05	2	1	86	1	2022-03-18	60	6-12 weeks	BZ	Fenbendatat	2022-05-17	12	0	0	0	0	41		41	156	26.2821	Mix	1	1	0	0	150	150	0	0	0	0	150		12	1	1	250	0	None	4	0	0	1	0	0	0
F05	2	1	86	1	2022-03-18	60	6-12 weeks	BZ	Fenbendatat	2022-05-17	124	0	0	0	0	41		41	156	26.2821	Mix	1	1	0	0	150	150	0	0	0	0	150		12	1	1	250	0	None	4	0	0	1	0	0	0
F05	2	1	86	1	2022-03-18	60	6-12 weeks	BZ	Fenbendatat	2022-05-17	157	1	0	0	0	41		41	156	26.2821	Mix	1	1	0	0	150	150	0	0	0	0	150		12	1	1	250	0	None	4	0	0	1	0	0	0
F05	2	1	86	1	2022-03-18	60	6-12 weeks	BZ	Fenbendatat	2022-05-17	84	0	0	0	0	41		41	156	26.2821	Mix	1	1	0	0	150	150	0	0	0	0	150		12	1	1	250	0	None	4	0	0	1	0	0	0
F05	2	1	86	1	2022-03-18	60	6-12 weeks	BZ	Fenbendatat	2022-05-17	86	1	0	0	0	41		41	156	26.2821	Mix	1	1	0	0	150	150	0	0	0	0	150		12	1	1	250	0	None	4	0	0	1	0	0	0
F05	2	1	86	1	2022-03-18	60	6-12 weeks	BZ	Fenbendatat	2022-05-17	93	0	0	0	0	41		41	156	26.2821	Mix	1	1	0	0	150	150	0	0	0	0	150		12	1	1	250	0	None	4	0	0	1	0	0	0
F06	1	1	86	0	None		Never	None	None	2022-05-17	1	0	0	0	0						Mix	1	1	0	0	450	1400	75	2	80	250	100	6		2	1	10	2		2	0	0	1	0	0	0
F06	1	1	86	0	None		Never	None	None	2022-05-17	0	0	0	0	0						Mix	1	1	0	0	450	1400	75	2	80	250	100	6		2	1	10	2		2	0	0	1	0	0	0
F06	1	1	86	0	None		Never	None	None	2022-05-17	0	0	0	0	0						Mix	1	1	0	0	450	1400	75	2	80	250	100	6		2	1	10	2		2	0	0	1	0	0	0
F06	1	1	86	0	None		Never	None	None	2022-05-17	0	0	0	0	0						Mix	1	1	0	0	450	1400	75	2	80	250	100	6		2	1	10	2		2	0	0	1	0	0	0
F06	1	1	86	0	None		Never	None	None	2022-05-17	0	0	0	0	0						Mix	1	1	0	0	450	1400	75	2	80	250	100	6		2	1	10	2		2	0	0	1	0	0	0
F06	1	1	86	0	None		Never	None	None	2022-05-17	0	0	0	0	0						Mix	1	1	0	0	450	1400	75	2	80	250	100	6		2	1	10	2		2	0	0	1	0	0	0
F06	1	1	86	0	None		Never	None	None	2022-05-17	0	0	0	0	0						Mix	1	1	0	0	450	1400	75	2	80	250	100	6		2	1	10	2		2	0	0	1	0	0	0
F06	1	1	86	0	None		Never	None	None	2022-05-17	0	0	0	0	0						Mix	1	1	0	0	450	1400	75	2	80	250	100	6		2	1	10	2		2	0	0	1	0	0	0
F06	3	1	86	1	2021-04-01	411	> 16 weeks	BZ	NA	2022-05-17	801	0	0	0	0						Mix	1	1	0	0	450	1400	75	2	80	250	100			2	1	10	2		2	0	0	0	0	0	0
F06	3	1	86	1	2021-04-01	411	> 16 weeks	BZ	NA	2022-05-17	4092	0	0	0	0						Mix	1	1	0	0	450	1400	75	2	80	250	100			2	1	10	2		2	0	0	0	0	0	0
F06	3	1	86	1	2021-04-01	411	> 16 weeks	BZ	NA	2022-05-17	376	1	0	0	0						Mix	1	1	0	0	450	1400	75	2	80	250	100			2	1	10	2		2	0	0	0	0	0	0
F06	3	1	86	1	2021-04-01	411	> 16 weeks	BZ	NA	2022-05-17	817	0	0	0	0						Mix	1	1	0	0	450	1400	75	2	80	250	100			2	1	10	2		2	0	0	0	0	0	0
F06	3	1	86	1	2021-04-01	411	> 16 weeks	BZ	NA	2022-05-17	108	0	0	0	0						Mix	1	1	0	0	450	1400	75	2	80	250	100			2	1	10	2		2	0	0	0	0	0	0
F06	3	1	86	1	2021-04-01	411	> 16 weeks	BZ	NA	2022-05-17	656	0	3	0	0						Mix	1	1	0	0	450	1400	75	2	80	250	100			2	1	10	2		2	0	0	0	0	0	0
F06	3	1	86	1	2021-04-01	411	> 16 weeks	BZ	NA	2022-05-17	1056	0	0	0	0						Mix	1	1	0	0	450	1400	75	2	80	250	100			2	1	10	2		2	0	0	0	0	0	0
F06	3	1	86	1	2021-04-01	411	> 16 weeks	BZ	NA	2022-05-17	180	128	0	0	0						Mix	1	1	0	0	450	1400	75	2	80	250	100			2	1	10	2		2	0	0	0	0	0	0
F07	2	1	22	1	NA		None	NA	NA	2022-06-07	32	22	0	0	0	6		6	10	60	Hybrid	1	3	0	0	172	180	0	0	0	0	172		12	1	1	320	0	None	4	1	0	1	0	0	0
F07	2	1	22	1	NA		None	NA	NA	2022-06-07	16	11	0	0	0	6		6	10	60	Hybrid	1	3	0	0	172	180	0	0	0	0	172		12	1	1	320	0	None	4	1	0	1	0	0	0
F07	2	1	22	1	NA		None	NA	NA	2022-06-07	28	8	0	0	0	6		6	10	60	Hybrid	1	3	0	0	172	180	0	0	0	0	172		12	1	1	320	0	None	4	1	0	1	0	0	0
F07	2	1	22	1	NA		None	NA	NA	2022-06-07	3	6	0	0	0	6		6	10	60	Hybrid	1	3	0	0	172	180	0	0	0	0	172		12	1	1	320	0	None	4	1	0	1	0	0	0
F07	2	1	22	1	NA		None	NA	NA	2022-06-07	4	106	0	0	0	6		6	10	60	Hybrid	1	3	0	0	172	180	0	0	0	0	172		12	1	1	320	0	None	4	1	0	1	0	0	0
F07	2	1	22	1	NA		None	NA	NA	2022-06-07	5	529	0	0	0	6		6	10	60	Hybrid	1	3	0	0	172	180	0	0	0	0	172		12	1	1	320	0	None	4	1	0	1	0	0	0
F07	2	1	22	1	NA		None	NA	NA	2022-06-07	0	1	0	0	0	6		6	10	60	Hybrid	1	3	0	0	172	180	0	0	0	0	172		12	1	1	320	0	None	4	1	0	1	0	0	0
F07	2	1	22	1	NA		None	NA	NA	2022-06-07	0	916	8	0	0	6		6	10	60	Hybrid	1	3	0	0	172	180	0	0	0	0	172		12	1	1	320	0	None	4	1	0	1	0	0	0
F07	2	1	22	1	NA		None	NA	NA	2022-06-07	2	6496	0	0	0	6		6	10	60	Hybrid	1	3	0	0	172	180	0	0	0	0	172		12	1	1	320	0	None	4	1	0	1	0	0	0
F07	2	1	22	1	NA		None	NA	NA	2022-06-07	48	10	0	0	0	6		6	10	60	Hybrid	1	3	0	0	172	180	0	0	0	0	172		12	1	1	320	0	None	4	1	0	1	0	0	0
F07	2	1	22	1	NA		None	NA	NA	2022-06-07	4	2912	0	0	0	6		6	10	60	Hybrid	1	3	0	0	172	180	0	0	0	0	172		12	1	1	320	0	None	4	1	0	1	0	0	0
F07	2	1	22	1	NA		None	NA	NA	2022-06-07	0	3	0	0	0	6		6	10	60	Hybrid	1	3	0	0	172	180	0	0	0	0	172		12	1	1	320	0	None	4	1	0	1	0	0	0
F07	2	1	22	1	NA		None	NA	NA	2022-06-07	0	404	0	0	0	6		6	10	60	Hybrid	1	3	0	0	172	180	0	0	0	0	172		12	1	1	320	0	None	4	1	0	1	0	0	0
F07	2	1	22	1	NA		None	NA	NA	2022-06-07	49	0	0	0	0	6		6	10	60	Hybrid	1	3	0	0	172	180	0	0	0	0	172		12	1	1	320	0	None	4	1	0	1	0	0	0
F07	2	1	22	1	NA		None	NA	NA	2022-06-07	12	1608	0	0	0	6		6	10	60	Hybrid	1	3	0	0	172	180	0	0	0	0	172		12	1	1	320	0	None	4	1	0	1	0	0	0
F07	2	1	22	1	NA		None	NA	NA	2022-06-07	260	116	0	0	0	6		6	10	60	Hybrid	1	3	0	0	172	180	0	0	0	0	172		12	1	1	320	0	None	4	1	0	1	0	0	0
F07	2	1	22	1	NA		None	NA	NA	2022-06-07	0	564	3	0	0	6		6	10	60	Hybrid	1	3	0	0	172	180	0	0	0	0	172		12	1	1	320	0	None	4	1	0	1	0	0	0
F07	2	1	22	1	NA		None	NA	NA	2022-06-07	4	307	0	0	0	6		6	10	60	Hybrid	1	3	0	0	172	180	0	0	0	0	172		12	1	1	320	0	None	4	1	0	1	0	0	0
F07	2	1	22	1	NA		None	NA	NA	2022-06-07	2	4117	0	0	0	6		6	10	60	Hybrid	1	3	0	0	172	180	0	0	0	0	172		12	1	1	320	0	None	4	1	0	1	0	0	0
F07	2	1	22	1	NA		None	NA	NA	2022-06-07	0	0	0	0	0	6		6	10	60	Hybrid	1	3	0	0	172	180	0	0	0	0	172		12	1	1	320	0	None	4	1	0	1	0	0	0
F07	2	1	22	1	NA		None	NA	NA	2022-06-07	0	2196	0	0	0	6		6	10	60	Hybrid	1	3	0	0	172	180	0	0	0	0	172		12	1	1	320	0	None	4	1	0	1	0	0	0
F07	2	1	22	1	NA		None	NA	NA	2022-06-07	3	5	0	0	0	6		6	10	60	Hybrid	1	3	0	0	172	180	0	0	0	0	172		12	1	1	320	0	None	4	1	0	1	0	0	0
F07	2	1	22	1	NA		None	NA	NA	2022-06-07	1	4	0	0	0	6		6	10	60	Hybrid	1	3	0	0	172	180	0	0	0	0	172		12	1	1	320	0	None	4	1	0	1	0	0	0
F07	2	1	22	1	NA		None	NA	NA	2022-06-07	0	8	1	0	0	6		6	10	60	Hybrid	1	3	0	0	172	180	0	0	0	0	172		12	1	1	320	0	None	4	1	0	1	0	0	0
F07	2	1	22	1	NA		None	NA	NA	2022-06-07	0	0	1	0	0	6		6	10	60	Hybrid	1	3	0	0	172	180	0	0	0	0	172		12	1	1	320	0	None	4	1	0	1	0	0	0
F07	2	1	22	1	NA		None	NA	NA	2022-06-07	4	293	0	0	0	6		6	10	60	Hybrid	1	3	0	0	172	180	0	0	0	0	172		12	1	1	320	0	None	4	1	0	1	0	0	0
F07	2	1	22	1	NA		None	NA	NA	2022-06-07	0	198	0	0	0	6		6	10	60	Hybrid	1	3	0	0	172	180	0	0	0	0	172		12	1	1	320	0	None	4	1	0	1	0	0	0
F07	2	1	22	1	NA		None	NA	NA	2022-06-07	48	1468	0	0	0	6		6	10	60	Hybrid	1	3	0	0	172	180	0	0	0	0	172		12	1	1	320	0	None	4	1	0	1	0	0	0
F07	2	1	22	1	NA		None	NA	NA	2022-06-07	0	5	0	0	0	6		6	10	60	Hybrid	1	3	0	0	172	180	0	0	0	0	172		12	1	1	320	0	None	4	1	0	1	0	0	0
F07	2	1	22	1	NA		None	NA	NA	2022-06-07	0	0	0	0	0	6		6	10	60	Hybrid	1	3	0	0	172	180	0	0	0	0	172		12	1	1	320	0	None	4	1	0	1	0	0	0
F08	2	1	25	1	NA		None	NA	NA	2022-06-08	1	1	0	0	0	25		25	151	16.5563	Mix	1	4	0	0	37	50	0	0	0	0	37		12	1	1	80	0	None	4	0	0	1	0	0
F08	2	1	25	1	NA		None	NA	NA	2022-06-08	0	5596	0	0	0	25		25	151	16.5563	Mix	1	4	0	0	37	50	0	0	0	0	37		12	1	1	80	0	None	4	0	0	1	0	0
F08	2	1	25	1	NA		None	NA	NA	2022-06-08	18	8	0	0	0	25		25	151	16.5563	Mix	1	4	0	0	37	50	0	0	0	0	37		12	1	1	80	0	None	4	0	0	1	0	0
F08	2	1	25	1	NA		None	NA	NA	2022-06-08	0	0	0	0	0	25		25	151	16.5563	Mix	1	4	0	0	37	50	0	0	0	0	37		12	1	1	80	0	None	4	0	0	1	0	0
F08	2	1	25	1	NA		None	NA	NA	2022-06-08	7	761	0	0	0	25		25	151	16.5563	Mix	1	4	0	0	37	50	0	0	0	0	37		12	1	1	80	0	None	4	0	0	1	0	0
F08	2	1	25	1	NA		None	NA	NA	2022-06-08	1	0	0	0	0	25		25	151	16.5563	Mix	1	4	0	0	37	50	0	0	0	0	37		12	1	1	80	0	None	4	0	0	1	0	0
F08	2	1	25	1	NA		None	NA	NA	2022-06-08	0	0	0	0	0	25		25	151	16.5563	Mix	1	4	0	0	37	50	0	0	0	0	37		12	1	1	80	0	None	4	0	0	1	0	0
F08	2	1	25	1	NA		None	NA	NA	2022-06-08	2	375	0	0	0	25		25	151	16.5563	Mix	1	4	0	0	37	50	0	0	0	0	37		12	1	1	80	0	None	4	0	0	1	0	0
F08	2	1	25	1	NA		None	NA	NA	2022-06-08	0	4	0	0	0	25		25	151	16.5563	Mix	1	4	0	0	37	50	0	0	0	0	37		12	1	1	80	0	None	4	0	0	1	0	0
F08	2	1	25	1	NA		None	NA	NA	2022-06-08	0	0	0	0	0	25		25	151	16.5563	Mix	1	4	0	0	37	50	0	0	0	0	37		12	1	1	80	0	None	4	0	0	1	0	0
F08	2	1	25	1	NA		None	NA	NA	2022-06-08	4	0	0	0	0	25		25	151	16.5563	Mix	1	4	0	0	37	50	0	0	0	0	37		12	1	1	80	0	None	4	0	0	1	0	0
F08	2	1	25	1	NA		None	NA	NA	2022-06-08	16	0	0	0	0	25		25	151	16.5563	Mix	1	4	0	0	37	50	0	0	0	0	37		12	1	1	80	0	None	4	0	0	1	0	0
F08	2	1	25	1	NA		None	NA	NA	2022-06-08	0	0	0	0	0	25		25	151	16.5563	Mix	1	4	0	0	37	50	0	0	0	0	37		12	1	1	80	0	None	4	0	0	1	0	0
F08	2	1	25	1	NA		None	NA	NA	2022-06-08	0	0	0	0	0	25		25	151	16.5563	Mix	1	4	0	0	37	50	0	0	0	0	37		12	1	1	80	0	None	4	0	0	1	0	0
F08	2	1	25	1	NA		None	NA	NA	2022-06-08	5	0	0	0	0	25		25	151	16.5563	Mix	1	4	0	0	37	50	0	0	0	0	37		12	1	1	80	0	None	4	0	0	1	0	0
F08	2	1	25	1	NA		None	NA	NA	2022-06-08	0	0	0	0	0	25		25	151	16.5563	Mix	1	4	0	0	37	50	0	0	0	0	37		12	1	1	80	0	None	4	0	0	1	0	0
F08	2	1	25	1	NA		None	NA	NA	2022-06-08	15	1	0	0	0	25		25	151	16.5563	Mix	1	4	0	0	37	50	0	0	0	0	37		12	1	1	80	0	None	4	0	0	1	0	0
F08	2	1	25	1	NA		None	NA	NA	2022-06-08	0	0	0	0	0	25		25	151	16.5563	Mix	1	4	0	0	37	50	0	0	0	0	37		12	1	1	80	0	None	4	0	0	1	0	0
F08	2	1	25	1	NA		None	NA	NA	2022-06-08	4	0	0	0	0	25		25	151	16.5563	Mix	1	4	0	0	37	50	0	0	0	0	37		12	1	1	80	0	None	4	0	0	1	0	0
F09	1	1	23	0	None		Never	None	None	2022-06-22	0	296	0	0	0	122	15	137			Mix	1	3	0	0	95	150	8	0	10	19	58			2	1	60	0	None	2	0	2	0	0	1
F09	1	1	23	0	None		Never	None	None	2022-06-22	0	0	0	0	0	122	15	137			Mix	1	3	0	0	95	150	8	0	10	19	58			2	1	60	0	None	2	0	2	0	0	1
F09	1	1	23	0	None		Never	None	None	2022-06-22	0	499	0	0	0	122	15	137			Mix	1	3	0	0	95	150	8	0	10	19	58			2	1	60	0	None	2	0	2	0	0	1
F09	1	1	23	0	None		Never	None	None	2022-06-22	0	260	0	0	0	122	15	137			Mix	1	3	0	0	95	150	8	0	10	19	58			2	1	60	0	None	2	0	2	0	0	1
F09	1	1	23	0	None		Never	None	None	2022-06-22	0	196	0	0	0	122	15	137			Mix	1	3	0	0	95	150	8	0	10	19	58			2	1	60	0	None	2	0	2	0	0	1
F09	1	1	23	0	None		Never	None	None	2022-06-22	0	41	0	0	0	122	15	137			Mix	1	3	0	0	95	150	8	0	10	19	58			2	1	60	0	None	2	0	2	0	0	1
F09	1	1	23	0	None		Never	None	None	2022-06-22	0	482	0	0	0	122	15	137			Mix	1	3	0	0	95	150	8	0	10	19	58			2	1	60	0	None	2	0	2	0	0	1
F09	1	1	23	0	None		Never	None	None	2022-06-22	0	0	0	0	0	122	15	137			Mix	1	3	0	0	95	150	8	0	10	19	58			2	1	60	0	None	2	0	2	0	0	1
F09	1	1	23	0	None		Never	None	None	2022-06-22	0	1	0	0	0	122	15	137			Mix	1	3	0	0	95	150	8	0	10	19	58			2	1	60	0	None	2	0	2	0	0	1
F09	1	1	23	0	None		Never	None	None	2022-06-22	0	54	0	0	0	122	15	137			Mix	1	3	0	0	95	150	8	0	10	19	58			2	1	60	0	None	2	0	2	0	0	1
F09	1	1	23	0	None		Never	None	None	2022-06-22	0	0	0	0	0	122	15	137			Mix	1	3	0	0	95	150	8	0	10	19	58			2	1	60	0	None	2	0	2	0	0	1
F09	1	1	23	0	None		Never	None	None	2022-06-22	0	0	0	0	0	122	15	137			Mix	1	3	0	0	95	150	8	0	10	19	58			2	1	60	0	None	2	0	2	0	0	1
F09	1	1	23	0	None		Never	None	None	2022-06-22	0	0	0	0	0	122	15	137			Mix	1	3	0	0	95	150	8	0	10	19	58			2	1	60	0	None	2	0	2	0	0	1
F09	1	1	23	0	None		Never	None	None	2022-06-22	0	582	1	0	0	122	15	137			Mix	1	3	0	0	95	150	8	0	10	19	58			2	1	60	0	None	2	0	2	0	0	1
F09	1	1	23	0	None		Never	None	None	2022-06-22	0	0	0	0	0	122	15	137			Mix	1	3	0	0	95	150	8	0	10	19	58			2	1	60	0	None	2	0	2	0	0	1
F09	2	1	23	0	None		Never	None	None	2022-06-22	0	786	0	0	0	122	15	137	190	72.1053	Hybrid	1	3	2	0	95	150	8	0	10	19	58		12	2	1	60	0	None	2	0	2	0	1	1
F09	2	1	23	0	None		Never	None	None	2022-06-22	0	1234	6	0	0	122	15	137	190	72.1053	Hybrid	1	3	2	0	95	150	8	0	10	19	58		12	2	1	60	0	None	2	0	2	0	1	1
F09	2	1	23	0	None		Never	None	None	2022-06-22	0	8	0	0	0	122	15	137	190	72.1053	Hybrid	1	3	2	0	95	150	8	0	10	19	58		12	2	1	60	0	None	2	0	2	0	1	1
F09	2	1	23	0	None		Never	None	None	2022-06-22	0	951	0	0	0	122	15	137	190	72.1053	Hybrid	1	3	2	0	95	150	8	0	10	19	58		12	2	1	60	0	None	2	0	2	0	1	1
F09	2	1	23	0	None		Never	None	None	2022-06-22	0	7	0	0	0	122	15	137	190	72.1053	Hybrid	1	3	2	0	95	150	8	0	10	19	58		12	2	1	60	0	None	2	0	2	0	1	1
F09	2	1	23	0	None		Never	None	None	2022-06-22	0	896	47	0	0	122	15	137	190	72.1053	Hybrid	1	3	2	0	95	150	8	0	10	19	58		12	2	1	60	0	None	2	0	2	0	1	1
F09	2	1	23	0	None		Never	None	None	2022-06-22	0	1585	0	0	0	122	15	137	190	72.1053	Hybrid	1	3	2	0	95	150	8	0	10	19	58		12	2	1	60	0	None	2	0	2	0	1	1
F09	2	1	23	0	None		Never	None	None	2022-06-22	0	1	0	0	0	122	15	137	190	72.1053	Hybrid	1	3	2	0	95	150	8	0	10	19	58		12	2	1	60	0	None	2	0	2	0	1	1
F09	2	1	23	0	None		Never	None	None	2022-06-22	0	0	32	0	0	122	15	137	190	72.1053	Hybrid	1	3	2	0	95	150	8	0	10	19	58		12	2	1	60	0	None	2	0	2	0	1	1
F09	2	1	23	0	None		Never	None	None	2022-06-22	0	726	0	0	0	122	15	137	190	72.1053	Hybrid	1	3	2	0	95	150	8	0	10	19	58		12	2	1	60	0	None	2	0	2	0	1	1
F09	2	1	23	0	None		Never	None	None	2022-06-22	0	57	57	0	0	122	15	137	190	72.1053	Hybrid	1	3	2	0	95	150	8	0	10	19	58		12	2	1	60	0	None	2	0	2	0	1	1
F09	2	1	23	0	None		Never	None	None	2022-06-22	0	1046	0	0	0	122	15	137	190	72.1053	Hybrid	1	3	2	0	95	150	8	0	10	19	58		12	2	1	60	0	None	2	0	2	0	1	1
F09	2	1	23	0	None		Never	None	None	2022-06-22	0	1720	151	0	0	122	15	137	190	72.1053	Hybrid	1	3	2	0	95	150	8	0	10	19	58		12	2	1	60	0	None	2	0	2	0	1	1
F09	2	1	23	0	None		Never	None	None	2022-06-22	0	3	0	0	0	122	15	137	190	72.1053	Hybrid	1	3	2	0	95	150	8	0	10	19	58		12	2	1	60	0	None	2	0	2	0	1	1
F09	2	1	23	0	None		Never	None	None	2022-06-22	0	8	1	0	0	122	15	137	190	72.1053	Hybrid	1	3	2	0	95	150	8	0	10	19	58		12	2	1	60	0	None	2	0	2	0	1	1
F09	2	1	23	0	None		Never	None	None	2022-06-22	0	0	0	0	0	122	15	137	190	72.1053	Hybrid	1	3	2	0	95	150	8	0	10	19	58		12	2	1	60	0	None	2	0	2	0	1	1
F09	2	1	23	0	None		Never	None	None	2022-06-22	0	466	0	0	0	122	15	137	190	72.1053	Hybrid	1	3	2	0	95	150	8	0	10	19	58		12	2	1	60	0	None	2	0	2	0	1	1
F09	2	1	23	0	None		Never	None	None	2022-06-22	0	4	0	0	0	122	15	137	190	72.1053	Hybrid	1	3	2	0	95	150	8	0	10	19	58		12	2	1	60	0	None	2	0	2	0	1	1
F09	2	1	23	0	None		Never	None	None	2022-06-22	0	7	0	0	0	122	15	137	190	72.1053	Hybrid	1	3	2	0	95	150	8	0	10	19	58		12	2	1	60	0	None	2	0	2	0	1	1
F09	2	1	23	0	None		Never	None	None	2022-06-22	0	968	0	0	0	122	15	137	190	72.1053	Hybrid	1	3	2	0	95	150	8	0	10	19	58		12	2	1	60	0	None	2	0	2	0	1	1
F09	2	1	23	0	None		Never	None	None	2022-06-22	0	528	0	0	0	122	15	137	190	72.1053	Hybrid	1	3	2	0	95	150	8	0	10	19	58		12	2	1	60	0	None	2	0	2	0	1	1
F09	2	1	23	0	None		Never	None	None	2022-06-22	0	213	1	0	0	122	15	137	190	72.1053	Hybrid	1	3	2	0	95	150	8	0	10	19	58		12	2	1	60	0	None	2	0	2	0	1	1
F09	2	1	23	0	None		Never	None	None	2022-06-22	0	18	0	0	0	122	15	137	190	72.1053	Hybrid	1	3	2	0	95	150	8	0	10	19	58		12	2	1	60	0	None	2	0	2	0	1	1
F09	2	1	23	0	None		Never	None	None	2022-06-22	0	21	5	0	0	122	15	137	190	72.1053	Hybrid	1	3	2	0	95	150	8	0	10	19	58		12	2	1	60	0	None	2	0	2	0	1	1
F09	2	1	23	0	None		Never	None	None	2022-06-22	0	900	0	0	0	122	15	137	190	72.1053	Hybrid	1	3	2	0	95	150	8	0	10	19	58		12	2	1	60	0	None	2	0	2	0	1	1
F09	2	1	23	0	None		Never	None	None	2022-06-22	0	1074	0	0	0	122	15	137	190	72.1053	Hybrid	1	3	2	0	95	150	8	0	10	19	58		12	2	1	60	0	None	2	0	2	0	1	1
F09	2	1	23	0	None		Never	None	None	2022-06-22	0	279	0	0	0	122	15	137	190	72.1053	Hybrid	1	3	2	0	95	150	8	0	10	19	58		12	2	1	60	0	None	2	0	2	0	1	1
F09	2	1	23	0	None		Never	None	None	2022-06-22	0	6	0	0	0	122	15	137	190	72.1053	Hybrid	1	3	2	0	95	150	8	0	10	19	58		12	2	1	60	0	None	2	0	2	0	1	1
F09	2	1	23	0	None		Never	None	None	2022-06-22	0	2	0	0	0	122	15	137	190	72.1053	Hybrid	1	3	2	0	95	150	8	0	10	19	58		12	2	1	60	0	None	2	0	2	0	1	1
F09	3	1	23	0	None		Never	None	None	2022-06-22	0	0	0	0	0	122	15	137			Mix	1	3	0	0	95	150	8	0	10	19	58			2	1	60	0	None	2	0	2	0	0	1
F09	3	1	23	0	None		Never	None	None	2022-06-22	0	0	0	0	0	122	15	137			Mix	1	3	0	0	95	150	8	0	10	19	58			2	1	60	0	None	2	0	2	0	0	1
F09	3	1	23	0	None		Never	None	None	2022-06-22	0	0	0	0	0	122	15	137			Mix	1	3	0	0	95	150	8	0	10	19	58			2	1	60	0	None	2	0	2	0	0	1
F09	3	1	23	0	None		Never	None	None	2022-06-22	0	0	0	0	0	122	15	137			Mix	1	3	0	0	95	150	8	0	10	19	58			2	1	60	0	None	2	0	2	0	0	1
F09	3	1	23	0	None		Never	None	None	2022-06-22	0	0	0	0	0	122	15	137			Mix	1	3	0	0	95	150	8	0	10	19	58			2	1	60	0	None	2	0	2	0	0	1
F09	3	1	23	0	None		Never	None	None	2022-06-22	0	0	0	0	0	122	15	137			Mix	1	3	0	0	95	150	8	0	10	19	58			2	1	60	0	None	2	0	2	0	0	1
F10	1	3	23	0	None		Never	None	None	2022-08-17	255	0	0	0	0						Hybrid	1	0	0	1	173	180	16	1	0	149	7	7		2	0	0	None	None	None	0	0	1	0	1
F10	1	3	23	0	None		Never	None	None	2022-08-17	0	0	0	0	0						Hybrid	1	0	0	1	173	180	16	1	0	149	7	7		2	0	0	None	None	None	0	0	1	0	1
F10	1	3	23	0	None		Never	None	None	2022-08-17	8	1	0	0	0						Hybrid	1	0	0	1	173	180	16	1	0	149	7	7		2	0	0	None	None	None	0	0	1	0	1
F10	1	3	23	0	None		Never	None	None	2022-08-17	72	0	0	0	0						Hybrid	1	0	0	1	173	180	16	1	0	149	7	7		2	0	0	None	None	None	0	0	1	0	1
F10	1	3	23	0	None		Never	None	None	2022-08-17	110	0	0	0	0						Hybrid	1	0	0	1	173	180	16	1	0	149	7	7		2	0	0	None	None	None	0	0	1	0	1
F10	1	3	23	0	None		Never	None	None	2022-08-17	3	0	0	0	0						Hybrid	1	0	0	1	173	180	16	1	0	149	7	7		2	0	0	None	None	None	0	0	1	0	1
F10	1	3	23	0	None		Never	None	None	2022-08-17	6	0	0	0	0						Hybrid	1	0	0	1	173	180	16	1	0	149	7	7		2	0	0	None	None	None	0	0	1	0	1
F10	1	3	23	0	None		Never	None	None	2022-08-17	61	0	0	0	0						Hybrid	1	0	0	1	173	180	16	1	0	149	7	7		2	0	0	None	None	None	0	0	1	0	1
F10	1	3	23	0	None		Never	None	None	2022-08-17	0	0	0	0	0						Hybrid	1	0	0	1	173	180	16	1	0	149	7	7		2	0	0	None	None	None	0	0	1	0	1
F10	1	3	23	0	None		Never	None	None	2022-08-17	0	0	0	0	0						Hybrid	1	0	0	1	173	180	16	1	0	149	7	7		2	0	0	None	None	None	0	0	1	0	1
F10	1	3	23	0	None		Never	None	None	2022-08-17	0	0	0	0	0						Hybrid	1	0	0	1	173	180	16	1	0	149	7	7		2	0	0	None	None	None	0	0	1	0	1
F10	1	3	23	0	None		Never	None	None	2022-08-17	0	0	0	0	0						Hybrid	1	0	0	1	173	180	16	1	0	149	7	7		2	0	0	None	None	None	0	0	1	0	1
F10	1	3	23	0	None		Never	None	None	2022-08-17	0	0	0	0	0						Hybrid	1	0	0	1	173	180	16	1	0	149	7	7		2	0	0	None	None	None	0	0	1	0	1
F10	1	3	23	0	None		Never	None	None	2022-08-17	0	0	0	0	0						Hybrid	1	0	0	1	173	180	16	1	0	149	7	7		2	0	0	None	None	None	0	0	1	0	1
F10	1	3	23	0	None		Never	None	None	2022-08-17	0	0	0	0	0						Hybrid	1	0	0	1	173	180	16	1	0	149	7	7		2	0	0	None	None	None	0	0	1	0	1
F10	1	3	23	0	None		Never	None	None	2022-08-17	0	0	0	0	0						Hybrid	1	0	0	1	173	180	16	1	0	149	7	7		2	0	0	None	None	None	0	0	1	0	1
F10	1	3	23	0	None		Never	None	None	2022-08-17	0	0	0	0	0						Hybrid	1	0	0	1	173	180	16	1	0	149	7	7		2	0	0	None	None	None	0	0	1	0	1
F10	1	3	23	0	None		Never	None	None	2022-08-17	253	0	0	0	0						Hybrid	1	0	0	1	173	180	16	1	0	149	7	7		2	0	0	None	None	None	0	0	1	0	1
F10	1	3	23	0	None		Never	None	None	2022-08-17	113	0	0	0	0						Hybrid	1	0	0	1	173	180	16	1	0	149	7	7		2	0	0	None	None	None	0	0	1	0	1
F10	1	3	23	0	None		Never	None	None	2022-08-17	49	0	0	0	0						Hybrid	1	0	0	1	173	180	16	1	0	149	7	7		2	0	0	None	None	None	0	0	1	0	1
F10	1	3	23	0	None		Never	None	None	2022-08-17	124	0	0	0	0						Hybrid	1	0	0	1	173	180	16	1	0	149	7	7		2	0	0	None	None	None	0	0	1	0	1
F10	1	3	23	0	None		Never	None	None	2022-08-17	72	0	0	0	0						Hybrid	1	0	0	1	173	180	16	1	0	149	7	7		2	0	0	None	None	None	0	0	1	0	1
F10	1	3	23	0	None		Never	None	None	2022-08-17	4	0	0	0	0						Hybrid	1	0	0	1	173	180	16	1	0	149	7	7		2	0	0	None	None	None	0	0	1	0	1
F10	1	3	23	0	None		Never	None	None	2022-08-17	35	0	0	0	0						Hybrid	1	0	0	1	173	180	16	1	0	149	7	7		2	0	0	None	None	None	0	0	1	0	1
F10	1	3	23	0	None		Never	None	None	2022-08-17	0	0	0	0	0						Hybrid	1	0	0	1	173	180	16	1	0	149	7	7		2	0	0	None	None	None	0	0	1	0	1
F10	1	3	23	0	None		Never	None	None	2022-08-17	0	0	0	0	0						Hybrid	1	0	0	1	173	180	16	1	0	149	7	7		2	0	0	None	None	None	0	0	1	0	1
F10	1	3	23	0	None		Never	None	None	2022-08-17	0	0	0	0	0						Hybrid	1	0	0	1	173	180	16	1	0	149	7	7		2	0	0	None	None	None	0	0	1	0	1
F10	1	3	23	0	None		Never	None	None	2022-08-17	0	0	0	0	0						Hybrid	1	0	0	1	173	180	16	1	0	149	7	7		2	0	0	None	None	None	0	0	1	0	1
F10	1	3	23	0	None		Never	None	None	2022-08-17	0	0	0	0	0						Hybrid	1	0	0	1	173	180	16	1	0	149	7	7		2	0	0	None	None	None	0	0	1	0	1
F10	1	3	23	0	None		Never	None	None	2022-08-17	0	0	0	0	0						Hybrid	1	0	0	1	173	180	16	1	0	149	7	7		2	0	0	None	None	None	0	0	1	0	1
F10	3	3	23	1	2022-05-31	78	6-12 weeks	BZ	Panacur	2022-08-17	190	0	0	0	0						Hybrid	1	0	2	1	173	180	16	1	0	149	7			2	0	0	None	None	None			1	1	1	1	1	2	1
F10	3	3	23	1	2022-05-31	78	6-12 weeks	BZ	Panacur	2022-08-17	1804	0	0	0	0						Hybrid	1	0	2	1	173	180	16	1	0	149	7			2	0	0	None	None	None			1	1	1	1	1	2	1
F10	3	3	23	1	2022-05-31	78	6-12 weeks	BZ	Panacur	2022-08-17	0	0	0	0	0						Hybrid	1	0	2	1	173	180	16	1	0	149	7			2	0	0	None	None	None			1	1	1	1	1	2	1
F10	3	3	23	1	2022-05-31	78	6-12 weeks	BZ	Panacur	2022-08-17	3172	0	0	0	0						Hybrid	1	0	2	1	173	180	16	1	0	149	7			2	0	0	None	None	None			1	1	1	1	1	2	1
F10	3	3	23	1	2022-05-31	78	6-12 weeks	BZ	Panacur	2022-08-17	337	0	0	0	0						Hybrid	1	0	2	1	173	180	16	1	0	149	7			2	0	0	None	None	None			1	1	1	1	1	2	1
F10	3	3	23	1	2022-05-31	78	6-12 weeks	BZ	Panacur	2022-08-17	1208	0	0	0	0						Hybrid	1	0	2	1	173	180	16	1	0	149	7			2	0	0	None	None	None			1	1	1	1	1	2	1
F10	3	3	23	1	2022-05-31	78	6-12 weeks	BZ	Panacur	2022-08-17	661	0	0	0	0						Hybrid	1	0	2	1	173	180	16	1	0	149	7			2	0	0	None	None	None			1	1	1	1	1	2	1
F10	3	3	23	1	2022-05-31	78	6-12 weeks	BZ	Panacur	2022-08-17	866	0	0	0	0						Hybrid	1	0	2	1	173	180	16	1	0	149	7			2	0	0	None	None	None			1	1	1	1	1	2	1
F10	3	3	23	1	2022-05-31	78	6-12 weeks	BZ	Panacur	2022-08-17	444	0	0	0	0						Hybrid	1	0	2	1	173	180	16	1	0	149	7			2	0	0	None	None	None			1	1	1	1	1	2	1
F10	3	3	23	1	2022-05-31	78	6-12 weeks	BZ	Panacur	2022-08-17	3	0	0	0	0						Hybrid	1	0	2	1	173	180	16	1	0	149	7			2	0	0	None	None	None			1	1	1	1	1	2	1
F10	3	3	23	1	2022-05-31	78	6-12 weeks	BZ	Panacur	2022-08-17	41	0	0	0	0						Hybrid	1	0	2	1	173	180	16	1	0	149	7			2	0	0	None	None	None			1	1	1	1	1	2	1
F10	3	3	23	1	2022-05-31	78	6-12 weeks	BZ	Panacur	2022-08-17	2	0	0	0	0						Hybrid	1	0	2	1	173	180	16	1	0	149	7			2	0	0	None	None	None			1	1	1	1	1	2	1
F10	3	3	23	1	2022-05-31	78	6-12 weeks	BZ	Panacur	2022-08-17	471	0	0	0	0						Hybrid	1	0	2	1	173	180	16	1	0	149	7			2	0	0	None	None	None			1	1	1	1	1	2	1
F11	1	3	93	0	None		Never	None	None	2022-10-18	4206	0	0	0	0	0		0			Mix	1	1	0	1	94	100	6	1	20	25	42	7		2	0	0	None	None	None	0	0	1	0	1	0	1	1	0
F11	1	3	93	0	None		Never	None	None	2022-10-18	3660	809	0	0	0	0		0			Mix	1	1	0	1	94	100	6	1	20	25	42	7		2	0	0	None	None	None	0	0	1	0	1	0	1	1	0
F11	1	3	93	0	None		Never	None	None	2022-10-18	3100	83	0	0	0	0		0			Mix	1	1	0	1	94	100	6	1	20	25	42	7		2	0	0	None	None	None	0	0	1	0	1	0	1	1	0
F11	1	3	93	0	None		Never	None	None	2022-10-18	4308	126	0	0	0	0		0			Mix	1	1	0	1	94	100	6	1	20	25	42	7		2	0	0	None	None	None	0	0	1	0	1	0	1	1	0
F11	1	3	93	0	None		Never	None	None	2022-10-18	5871	392	0	0	0	0		0			Mix	1	1	0	1	94	100	6	1	20	25	42	7		2	0	0	None	None	None	0	0	1	0	1	0	1	1	0
F11	1	3	93	0	None		Never	None	None	2022-10-18	1362	23	0	0	0	0		0			Mix	1	1	0	1	94	100	6	1	20	25	42	7		2	0	0	None	None	None	0	0	1	0	1	0	1	1	0
F11	1	3	93	0	None		Never	None	None	2022-10-18	4301	1076	0	0	0	0		0			Mix	1	1	0	1	94	100	6	1	20	25	42	7		2	0	0	None	None	None	0	0	1	0	1	0	1	1	0
F11	1	3	93	0	None		Never	None	None	2022-10-18	2673	4	0	0	0	0		0			Mix	1	1	0	1	94	100	6	1	20	25	42	7		2	0	0	None	None	None	0	0	1	0	1	0	1	1	0
F11	1	3	93	0	None		Never	None	None	2022-10-18	204	0	0	0	0	0		0			Mix	1	1	0	1	94	100	6	1	20	25	42	7		2	0	0	None	None	None	0	0	1	0	1	0	1	1	0
F11	1	3	93	0	None		Never	None	None	2022-10-18	216	0	0	0	0	0		0			Mix	1	1	0	1	94	100	6	1	20	25	42	7		2	0	0	None	None	None	0	0	1	0	1	0	1	1	0
F11	3	3	93	0	None		Never	None	None	2022-10-18	2072	0	0	0	0	0		0			Mix	1	1	2	1	94	100	6	1	20	25	42			2	0	0	None	None	None	0	0	1	1	1	0	1	1	0
F11	3	3	93	0	None		Never	None	None	2022-10-18	1423	0	0	0	0	0		0			Mix	1	1	2	1	94	100	6	1	20	25	42			2	0	0	None	None	None	0	0	1	1	1	0	1	1	0
F11	3	3	93	0	None		Never	None	None	2022-10-18	4023	0	0	0	0	0		0			Mix	1	1	2	1	94	100	6	1	20	25	42			2	0	0	None	None	None	0	0	1	1	1	0	1	1	0
F11	3	3	93	0	None		Never	None	None	2022-10-18	4520	0	0	0	0	0		0			Mix	1	1	2	1	94	100	6	1	20	25	42			2	0	0	None	None	None	0	0	1	1	1	0	1	1	0
F12	1	1	94	0	None		Never	None	None	2022-10-17	0	0	0	0	0						Mix	1	1	0	0	323	320	42	1	173	98	9	7		0	0	0	None	None	4	0	0	1	0	0
F12	1	1	94	0	None		Never	None	None	2022-10-17	0	0	0	0	0						Mix	1	1	0	0	323	320	42	1	173	98	9	7		0	0	0	None	None	4	0	0	1	0	0
F12	1	1	94	0	None		Never	None	None	2022-10-17	0	0	0	0	0						Mix	1	1	0	0	323	320	42	1	173	98	9	7		0	0	0	None	None	4	0	0	1	0	0
F12	1	1	94	0	None		Never	None	None	2022-10-17	0	0	0	0	0						Mix	1	1	0	0	323	320	42	1	173	98	9	7		0	0	0	None	None	4	0	0	1	0	0
F12	1	1	94	0	None		Never	None	None	2022-10-17	0	0	0	0	0						Mix	1	1	0	0	323	320	42	1	173	98	9	7		0	0	0	None	None	4	0	0	1	0	0
F12	1	1	94	0	None		Never	None	None	2022-10-17	0	0	0	0	0						Mix	1	1	0	0	323	320	42	1	173	98	9	7		0	0	0	None	None	4	0	0	1	0	0
F12	1	1	94	0	None		Never	None	None	2022-10-17	0	0	0	0	0						Mix	1	1	0	0	323	320	42	1	173	98	9	7		0	0	0	None	None	4	0	0	1	0	0
F12	1	1	94	0	None		Never	None	None	2022-10-17	0	0	0	0	0						Mix	1	1	0	0	323	320	42	1	173	98	9	7		0	0	0	None	None	4	0	0	1	0	0
F12	1	1	94	0	None		Never	None	None	2022-10-17	0	0	0	0	0						Mix	1	1	0	0	323	320	42	1	173	98	9	7		0	0	0	None	None	4	0	0	1	0	0
F12	1	1	94	0	None		Never	None	None	2022-10-17	0	0	0	0	0						Mix	1	1	0	0	323	320	42	1	173	98	9	7		0	0	0	None	None	4	0	0	1	0	0
F12	1	1	94	0	None		Never	None	None	2022-10-17	0	0	0	0	0						Mix	1	1	0	0	323	320	42	1	173	98	9	7		0	0	0	None	None	4	0	0	1	0	0
F12	1	1	94	0	None		Never	None	None	2022-10-17	0	0	0	0	0						Mix	1	1	0	0	323	320	42	1	173	98	9	7		0	0	0	None	None	4	0	0	1	0	0
F12	1	1	94	0	None		Never	None	None	2022-10-17	0	0	0	0	0						Mix	1	1	0	0	323	320	42	1	173	98	9	7		0	0	0	None	None	4	0	0	1	0	0
F12	1	1	94	0	None		Never	None	None	2022-10-17	0	0	0	0	0						Mix	1	1	0	0	323	320	42	1	173	98	9	7		0	0	0	None	None	4	0	0	1	0	0
F12	1	1	94	0	None		Never	None	None	2022-10-17	0	0	0	0	0						Mix	1	1	0	0	323	320	42	1	173	98	9	7		0	0	0	None	None	4	0	0	1	0	0
F12	1	1	94	0	None		Never	None	None	2022-10-17	0	0	0	0	0						Mix	1	1	0	0	323	320	42	1	173	98	9	7		0	0	0	None	None	4	0	0	1	0	0
F12	1	1	94	0	None		Never	None	None	2022-10-17	0	0	0	0	0						Mix	1	1	0	0	323	320	42	1	173	98	9	7		0	0	0	None	None	4	0	0	1	0	0
F12	1	1	94	0	None		Never	None	None	2022-10-17	0	0	0	0	0						Mix	1	1	0	0	323	320	42	1	173	98	9	7		0	0	0	None	None	4	0	0	1	0	0
F12	1	1	94	0	None		Never	None	None	2022-10-17	0	0	0	0	0						Mix	1	1	0	0	323	320	42	1	173	98	9	7		0	0	0	None	None	4	0	0	1	0	0
F12	1	1	94	0	None		Never	None	None	2022-10-17	0	0	0	0	0						Mix	1	1	0	0	323	320	42	1	173	98	9	7		0	0	0	None	None	4	0	0	1	0	0
F12	1	1	94	0	None		Never	None	None	2022-10-17	0	0	0	0	0						Mix	1	1	0	0	323	320	42	1	173	98	9	7		0	0	0	None	None	4	0	0	1	0	0
F12	1	1	94	0	None		Never	None	None	2022-10-17	0	0	0	0	0						Mix	1	1	0	0	323	320	42	1	173	98	9	7		0	0	0	None	None	4	0	0	1	0	0
F12	1	1	94	0	None		Never	None	None	2022-10-17	0	0	0	0	0						Mix	1	1	0	0	323	320	42	1	173	98	9	7		0	0	0	None	None	4	0	0	1	0	0
F12	1	1	94	0	None		Never	None	None	2022-10-17	0	0	0	0	0						Mix	1	1	0	0	323	320	42	1	173	98	9	7		0	0	0	None	None	4	0	0	1	0	0
F12	1	1	94	0	None		Never	None	None	2022-10-17	0	0	0	0	0						Mix	1	1	0	0	323	320	42	1	173	98	9	7		0	0	0	None	None	4	0	0	1	0	0
F12	1	1	94	0	None		Never	None	None	2022-10-17	0	0	0	0	0						Mix	1	1	0	0	323	320	42	1	173	98	9	7		0	0	0	None	None	4	0	0	1	0	0
F12	1	1	94	0	None		Never	None	None	2022-10-17	0	0	0	0	0						Mix	1	1	0	0	323	320	42	1	173	98	9	7		0	0	0	None	None	4	0	0	1	0	0
F12	3	1	94	1	2022-05-15	155	> 16 weeks	BZ	Flubenol	2022-10-17	0	0	0	0	0						Mix	1	1	0	0	323	320	42	1	173	98	9			0	0	0	None	None	4	0	0	1	0	0
F12	3	1	94	1	2022-05-15	155	> 16 weeks	BZ	Flubenol	2022-10-17	0	0	0	0	0						Mix	1	1	0	0	323	320	42	1	173	98	9			0	0	0	None	None	4	0	0	1	0	0
F12	3	1	94	1	2022-05-15	155	> 16 weeks	BZ	Flubenol	2022-10-17	0	0	0	0	0						Mix	1	1	0	0	323	320	42	1	173	98	9			0	0	0	None	None	4	0	0	1	0	0
F12	3	1	94	1	2022-05-15	155	> 16 weeks	BZ	Flubenol	2022-10-17	0	0	0	0	0						Mix	1	1	0	0	323	320	42	1	173	98	9			0	0	0	None	None	4	0	0	1	0	0
F12	3	1	94	1	2022-05-15	155	> 16 weeks	BZ	Flubenol	2022-10-17	0	0	0	0	0						Mix	1	1	0	0	323	320	42	1	173	98	9			0	0	0	None	None	4	0	0	1	0	0
F12	3	1	94	1	2022-05-15	155	> 16 weeks	BZ	Flubenol	2022-10-17	0	0	0	0	0						Mix	1	1	0	0	323	320	42	1	173	98	9			0	0	0	None	None	4	0	0	1	0	0
F12	3	1	94	1	2022-05-15	155	> 16 weeks	BZ	Flubenol	2022-10-17	0	0	0	0	0						Mix	1	1	0	0	323	320	42	1	173	98	9			0	0	0	None	None	4	0	0	1	0	0
F12	3	1	94	1	2022-05-15	155	> 16 weeks	BZ	Flubenol	2022-10-17	0	0	0	0	0						Mix	1	1	0	0	323	320	42	1	173	98	9			0	0	0	None	None	4	0	0	1	0	0
F12	3	1	94	1	2022-05-15	155	> 16 weeks	BZ	Flubenol	2022-10-17	0	0	0	0	0						Mix	1	1	0	0	323	320	42	1	173	98	9			0	0	0	None	None	4	0	0	1	0	0
F12	3	1	94	1	2022-05-15	155	> 16 weeks	BZ	Flubenol	2022-10-17	0	0	0	0	0						Mix	1	1	0	0	323	320	42	1	173	98	9			0	0	0	None	None	4	0	0	1	0	0
F12	3	1	94	1	2022-05-15	155	> 16 weeks	BZ	Flubenol	2022-10-17	0	0	0	0	0						Mix	1	1	0	0	323	320	42	1	173	98	9			0	0	0	None	None	4	0	0	1	0	0
F12	3	1	94	1	2022-05-15	155	> 16 weeks	BZ	Flubenol	2022-10-17	0	0	0	0	0						Mix	1	1	0	0	323	320	42	1	173	98	9			0	0	0	None	None	4	0	0	1	0	0
F12	3	1	94	1	2022-05-15	155	> 16 weeks	BZ	Flubenol	2022-10-17	0	0	0	0	0						Mix	1	1	0	0	323	320	42	1	173	98	9			0	0	0	None	None	4	0	0	1	0	0
F13A	2	2	17	0	None		Never	None	None	2022-11-16	1	8	38	0	0	736	0	736	784	93.8776	Hybrid	1	1	0	0	1500	3000	0	2	600	600	1500		17	2	0	0	3		4	0	1	0	0	2
F13A	2	2	17	0	None		Never	None	None	2022-11-16	0	0	1	0	0	736	0	736	784	93.8776	Hybrid	1	1	0	0	1500	3000	300	2	600	600	1500		17	2	0	0	3		4	0	1	0	0	2
F13A	2	2	17	0	None		Never	None	None	2022-11-16	0	1	0	0	0	736	0	736	784	93.8776	Hybrid	1	1	0	0	1500	3000	300	2	600	600	1500		17	2	0	0	3		4	0	1	0	0	2
F13A	2	2	17	0	None		Never	None	None	2022-11-16	0	0	29	0	0	736	0	736	784	93.8776	Hybrid	1	1	0	0	1500	3000	300	2	600	600	1500		17	2	0	0	3		4	0	1	0	0	2
F13A	2	2	17	0	None		Never	None	None	2022-11-16	0	0	0	0	0	736	0	736	784	93.8776	Hybrid	1	1	0	0	1500	3000	300	2	600	600	1500		17	2	0	0	3		4	0	1	0	0	2
F13A	2	2	17	0	None		Never	None	None	2022-11-16	0	4	2	0	0	736	0	736	784	93.8776	Hybrid	1	1	0	0	1500	3000	300	2	600	600	1500		17	2	0	0	3		4	0	1	0	0	2
F13A	2	2	17	0	None		Never	None	None	2022-11-16	0	5	0	0	0	736	0	736	784	93.8776	Hybrid	1	1	0	0	1500	3000	300	2	600	600	1500		17	2	0	0	3		4	0	1	0	0	2
F13A	2	2	17	0	None		Never	None	None	2022-11-16	0	0	70	0	0	736	0	736	784	93.8776	Hybrid	1	1	0	0	1500	3000	300	2	600	600	1500		17	2	0	0	3		4	0	1	0	0	2
F13A	2	2	17	0	None		Never	None	None	2022-11-16	0	2	0	0	0	736	0	736	784	93.8776	Hybrid	1	1	0	0	1500	3000	300	2	600	600	1500		17	2	0	0	3		4	0	1	0	0	2
F13A	2	2	17	0	None		Never	None	None	2022-11-16	0	8	4	0	0	736	0	736	784	93.8776	Hybrid	1	1	0	0	1500	3000	300	2	600	600	1500		17	2	0	0	3		4	0	1	0	0	2
F13A	2	2	17	0	None		Never	None	None	2022-11-16	0	2	6	0	0	736	0	736	784	93.8776	Hybrid	1	1	0	0	1500	3000	300	2	600	600	1500		17	2	0	0	3		4	0	1	0	0	2
F13A	2	2	17	0	None		Never	None	None	2022-11-16	0	0	40	0	0	736	0	736	784	93.8776	Hybrid	1	1	0	0	1500	3000	300	2	600	600	1500		17	2	0	0	3		4	0	1	0	0	2
F13A	2	2	17	0	None		Never	None	None	2022-11-16	0	0	0	0	0	736	0	736	784	93.8776	Hybrid	1	1	0	0	1500	3000	300	2	600	600	1500		17	2	0	0	3		4	0	1	0	0	2
F13A	2	2	17	0	None		Never	None	None	2022-11-16	0	10	1	0	0	736	0	736	784	93.8776	Hybrid	1	1	0	0	1500	3000	300	2	600	600	1500		17	2	0	0	3		4	0	1	0	0	2
F13A	2	2	17	0	None		Never	None	None	2022-11-16	0	852	27	0	0	736	0	736	784	93.8776	Hybrid	1	1	0	0	1500	3000	300	2	600	600	1500		17	2	0	0	3		4	0	1	0	0	2
F13A	2	2	17	0	None		Never	None	None	2022-11-16	0	7	0	0	0	736	0	736	784	93.8776	Hybrid	1	1	0	0	1500	3000	300	2	600	600	1500		17	2	0	0	3		4	0	1	0	0	2
F13A	2	2	17	0	None		Never	None	None	2022-11-16	0	0	0	0	0	736	0	736	784	93.8776	Hybrid	1	1	0	0	1500	3000	300	2	600	600	1500		17	2	0	0	3		4	0	1	0	0	2
F13A	2	2	17	0	None		Never	None	None	2022-11-16	0	0	0	0	0	736	0	736	784	93.8776	Hybrid	1	1	0	0	1500	3000	300	2	600	600	1500		17	2	0	0	3		4	0	1	0	0	2
F13A	2	2	17	0	None		Never	None	None	2022-11-16	0	7	16	0	0	736	0	736	784	93.8776	Hybrid	1	1	0	0	1500	3000	300	2	600	600	1500		17	2	0	0	3		4	0	1	0	0	2
F13A	2	2	17	0	None		Never	None	None	2022-11-16	0	1	49	0	0	736	0	736	784	93.8776	Hybrid	1	1	0	0	1500	3000	300	2	600	600	1500		17	2	0	0	3		4	0	1	0	0	2
F13A	2	2	17	0	None		Never	None	None	2022-11-16	0	4	2	0	0	736	0	736	784	93.8776	Hybrid	1	1	0	0	1500	3000	300	2	600	600	1500		17	2	0	0	3		4	0	1	0	0	2
F13B	1	2	17	0	None		Never	None	None	2022-11-16	0	0	0	0	0	736	0	736			Hybrid	1	1	0	0	1502	3000	300	2	600	600	1500	6		2	0	0	3		4	0	1	1	0	0
F13B	1	2	17	0	None		Never	None	None	2022-11-16	0	0	0	0	0	736	0	736			Hybrid	1	1	0	0	1502	3000	300	2	600	600	1500	6		2	0	0	3		4	0	1	1	0	0
F13B	1	2	17	0	None		Never	None	None	2022-11-16	0	0	0	0	0	736	0	736			Hybrid	1	1	0	0	1502	3000	300	2	600	600	1500	6		2	0	0	3		4	0	1	1	0	0
F13B	1	2	17	0	None		Never	None	None	2022-11-16	0	0	0	0	0	736	0	736			Hybrid	1	1	0	0	1502	3000	300	2	600	600	1500	6		2	0	0	3		4	0	1	1	0	0
F13B	1	2	17	0	None		Never	None	None	2022-11-16	0	0	0	0	0	736	0	736			Hybrid	1	1	0	0	1502	3000	300	2	600	600	1500	6		2	0	0	3		4	0	1	1	0	0
F13B	1	2	17	0	None		Never	None	None	2022-11-16	0	0	0	0	0	736	0	736			Hybrid	1	1	0	0	1502	3000	300	2	600	600	1500	6		2	0	0	3		4	0	1	1	0	0
F13B	1	2	17	0	None		Never	None	None	2022-11-16	0	0	0	0	0	736	0	736			Hybrid	1	1	0	0	1502	3000	300	2	600	600	1500	6		2	0	0	3		4	0	1	1	0	0
F13B	1	2	17	0	None		Never	None	None	2022-11-16	0	0	0	0	0	736	0	736			Hybrid	1	1	0	0	1502	3000	300	2	600	600	1500	6		2	0	0	3		4	0	1	1	0	0
F13B	1	2	17	0	None		Never	None	None	2022-11-16	0	0	0	0	0	736	0	736			Hybrid	1	1	0	0	1502	3000	300	2	600	600	1500	6		2	0	0	3		4	0	1	1	0	0
F13B	1	2	17	0	None		Never	None	None	2022-11-16	0	0	0	0	0	736	0	736			Hybrid	1	1	0	0	1502	3000	300	2	600	600	1500	6		2	0	0	3		4	0	1	1	0	0
F13B	1	2	17	0	None		Never	None	None	2022-11-16	0	0	0	0	0	736	0	736			Hybrid	1	1	0	0	1502	3000	300	2	600	600	1500	6		2	0	0	3		4	0	1	1	0	0
F13B	1	2	17	0	None		Never	None	None	2022-11-16	0	0	0	0	0	736	0	736			Hybrid	1	1	0	0	1502	3000	300	2	600	600	1500	6		2	0	0	3		4	0	1	1	0	0
F13B	1	2	17	0	None		Never	None	None	2022-11-16	0	0	0	0	0	736	0	736			Hybrid	1	1	0	0	1502	3000	300	2	600	600	1500	6		2	0	0	3		4	0	1	1	0	0
F13B	1	2	17	0	None		Never	None	None	2022-11-16	0	0	0	0	0	736	0	736			Hybrid	1	1	0	0	1502	3000	300	2	600	600	1500	6		2	0	0	3		4	0	1	1	0	0
F13B	1	2	17	0	None		Never	None	None	2022-11-16	0	0	0	0	0	736	0	736			Hybrid	1	1	0	0	1502	3000	300	2	600	600	1500	6		2	0	0	3		4	0	1	1	0	0
F13B	1	2	17	0	None		Never	None	None	2022-11-16	0	0	0	0	0	736	0	736			Hybrid	1	1	0	0	1502	3000	300	2	600	600	1500	6		2	0	0	3		4	0	1	1	0	0
F13B	1	2	17	0	None		Never	None	None	2022-11-16	0	0	0	0	0	736	0	736			Hybrid	1	1	0	0	1502	3000	300	2	600	600	1500	6		2	0	0	3		4	0	1	1	0	0
F13B	1	2	17	0	None		Never	None	None	2022-11-16	0	0	0	0	0	736	0	736			Hybrid	1	1	0	0	1502	3000	300	2	600	600	1500	6		2	0	0	3		4	0	1	1	0	0
F13B	1	2	17	0	None		Never	None	None	2022-11-16	0	0	0	0	0	736	0	736			Hybrid	1	1	0	0	1502	3000	300	2	600	600	1500	6		2	0	0	3		4	0	1	1	0	0
F13B	1	2	17	0	None		Never	None	None	2022-11-16	0	0	0	0	0	736	0	736			Hybrid	1	1	0	0	1502	3000	300	2	600	600	1500	6		2	0	0	3		4	0	1	1	0	0
F13B	1	2	17	0	None		Never	None	None	2022-11-16	0	0	0	0	0	736	0	736			Hybrid	1	1	0	0	1502	3000	300	2	600	600	1500	6		2	0	0	3		4	0	1	1	0	0
F13B	1	2	17	0	None		Never	None	None	2022-11-16	0	0	0	0	0	736	0	736			Hybrid	1	1	0	0	1502	3000	300	2	600	600	1500	6		2	0	0	3		4	0	1	1	0	0
F13B	1	2	17	0	None		Never	None	None	2022-11-16	0	0	0	0	0	736	0	736			Hybrid	1	1	0	0	1502	3000	300	2	600	600	1500	6		2	0	0	3		4	0	1	1	0	0
F13B	1	2	17	0	None		Never	None	None	2022-11-16	0	0	0	0	0	736	0	736			Hybrid	1	1	0	0	1502	3000	300	2	600	600	1500	6		2	0	0	3		4	0	1	1	0	0
F13B	1	2	17	0	None		Never	None	None	2022-11-16	0	0	0	0	0	736	0	736			Hybrid	1	1	0	0	1502	3000	300	2	600	600	1500	6		2	0	0	3		4	0	1	1	0	0
F13B	1	2	17	0	None		Never	None	None	2022-11-16	0	0	0	0	0	736	0	736			Hybrid	1	1	0	0	1502	3000	300	2	600	600	1500	6		2	0	0	3		4	0	1	1	0	0
F13B	1	2	17	0	None		Never	None	None	2022-11-16	0	0	0	0	0	736	0	736			Hybrid	1	1	0	0	1502	3000	300	2	600	600	1500	6		2	0	0	3		4	0	1	1	0	0
F13B	1	2	17	0	None		Never	None	None	2022-11-16	0	0	0	0	0	736	0	736			Hybrid	1	1	0	0	1502	3000	300	2	600	600	1500	6		2	0	0	3		4	0	1	1	0	0
F13B	1	2	17	0	None		Never	None	None	2022-11-16	0	0	0	0	0	736	0	736			Hybrid	1	1	0	0	1502	3000	300	2	600	600	1500	6		2	0	0	3		4	0	1	1	0	0
F13B	1	2	17	0	None		Never	None	None	2022-11-16	0	0	0	0	0	736	0	736			Hybrid	1	1	0	0	1502	3000	300	2	600	600	1500	6		2	0	0	3		4	0	1	1	0	0
F13B	3	2	17	1	2022-10-04	43	6-12 weeks	ML	Ivermectin	2022-11-16	0	0	0	0	0	736	0	736			Hybrid	1	1	0	0	1502	3000	300	2	600	600	1500			2	0	0	3		4	0	1	1	0	0
F13B	3	2	17	1	2022-10-04	43	6-12 weeks	ML	Ivermectin	2022-11-16	0	0	0	0	0	736	0	736			Hybrid	1	1	0	0	1502	3000	300	2	600	600	1500			2	0	0	3		4	0	1	1	0	0
F13B	3	2	17	1	2022-10-04	43	6-12 weeks	ML	Ivermectin	2022-11-16	0	0	0	0	0	736	0	736			Hybrid	1	1	0	0	1502	3000	300	2	600	600	1500			2	0	0	3		4	0	1	1	0	0
F13B	3	2	17	1	2022-10-04	43	6-12 weeks	ML	Ivermectin	2022-11-16	0	0	0	0	0	736	0	736			Hybrid	1	1	0	0	1502	3000	300	2	600	600	1500			2	0	0	3		4	0	1	1	0	0
F13B	3	2	17	1	2022-10-04	43	6-12 weeks	ML	Ivermectin	2022-11-16	0	0	0	0	0	736	0	736			Hybrid	1	1	0	0	1502	3000	300	2	600	600	1500			2	0	0	3		4	0	1	1	0	0
F13B	3	2	17	1	2022-10-04	43	6-12 weeks	ML	Ivermectin	2022-11-16	0	0	0	0	0	736	0	736			Hybrid	1	1	0	0	1502	3000	300	2	600	600	1500			2	0	0	3		4	0	1	1	0	0
F13B	3	2	17	1	2022-10-04	43	6-12 weeks	ML	Ivermectin	2022-11-16	1	0	0	0	0	736	0	736			Hybrid	1	1	0	0	1502	3000	300	2	600	600	1500			2	0	0	3		4	0	1	1	0	0
F13B	3	2	17	1	2022-09-26	51	6-12 weeks	ML	Ivermectin	2022-11-16	0	0	0	0	0	736	0	736			Hybrid	1	1	0	0	1502	3000	300	2	600	600	1500			2	0	0	3		4	0	1	1	0	0
F13B	3	2	17	1	2022-09-26	51	6-12 weeks	ML	Ivermectin	2022-11-16	0	0	0	0	0	736	0	736			Hybrid	1	1	0	0	1502	3000	300	2	600	600	1500			2	0	0	3		4	0	1	1	0	0
F13B	3	2	17	1	2022-09-05	72	6-12 weeks	ML	Ivermectin	2022-11-16	3	0	0	0	0	736	0	736			Hybrid	1	1	0	0	1502	3000	300	2	600	600	1500			2	0	0	3		4	0	1	1	0	0
F13B	3	2	17	1	2022-09-05	72	6-12 weeks	ML	Ivermectin	2022-11-16	4	0	0	0	0	736	0	736			Hybrid	1	1	0	0	1502	3000	300	2	600	600	1500			2	0	0	3		4	0	1	1	0	0
F13B	3	2	17	1	2022-09-05	72	6-12 weeks	ML	Ivermectin	2022-11-16	1	0	0	0	0	736	0	736			Hybrid	1	1	0	0	1502	3000	300	2	600	600	1500			2	0	0	3		4	0	1	1	0	0
F13B	3	2	17	1	2022-09-05	72	6-12 weeks	ML	Ivermectin	2022-11-16	0	0	0	0	0	736	0	736			Hybrid	1	1	0	0	1502	3000	300	2	600	600	1500			2	0	0	3		4	0	1	1	0	0
F13B	3	2	17	1	2022-09-05	72	6-12 weeks	ML	Ivermectin	2022-11-16	0	0	0	0	0	736	0	736			Hybrid	1	1	0	0	1502	3000	300	2	600	600	1500			2	0	0	3		4	0	1	1	0	0
F13B	3	2	17	1	2022-09-05	72	6-12 weeks	ML	Ivermectin	2022-11-16	0	0	0	0	0	736	0	736			Hybrid	1	1	0	0	1502	3000	300	2	600	600	1500			2	0	0	3		4	0	1	1	0	0
F13B	3	2	17	1	2022-09-05	72	6-12 weeks	ML	Ivermectin	2022-11-16	0	0	0	0	0	736	0	736			Hybrid	1	1	0	0	1502	3000	300	2	600	600	1500			2	0	0	3		4	0	1	1	0	0
F14	1	3	14	0	None		Never	None	None	2022-11-24	6	0	0	0	1						Mix	0	0	1	1	120	100	9	1	15	25	70	10		2	0	0	None	None	None	0	1	3	1	None	0	1	2	1
F14	1	3	14	0	None		Never	None	None	2022-11-24	78	0	0	0	0						Mix	0	0	1	1	120	100	9	1	15	25	70	10		2	0	0	None	None	None	0	1	3	1	None	0	1	2	1
F14	1	3	14	0	None		Never	None	None	2022-11-24	192	0	0	0	2						Mix	0	0	1	1	120	100	9	1	15	25	70	10		2	0	0	None	None	None	0	1	3	1	None	0	1	2	1
F14	1	3	14	0	None		Never	None	None	2022-11-24	101	0	0	0	0						Mix	0	0	1	1	120	100	9	1	15	25	70	10		2	0	0	None	None	None	0	1	3	1	None	0	1	2	1
F14	1	3	14	0	None		Never	None	None	2022-11-24	354	38	0	0	0						Mix	0	0	1	1	120	100	9	1	15	25	70	10		2	0	0	None	None	None	0	1	3	1	None	0	1	2	1
F14	1	3	14	0	None		Never	None	None	2022-11-24	479	0	0	0	0						Mix	0	0	1	1	120	100	9	1	15	25	70	10		2	0	0	None	None	None	0	1	3	1	None	0	1	2	1
F14	1	3	14	0	None		Never	None	None	2022-11-24	354	2	0	0	0						Mix	0	0	1	1	120	100	9	1	15	25	70	10		2	0	0	None	None	None	0	1	3	1	None	0	1	2	1
F14	1	3	14	0	None		Never	None	None	2022-11-24	38	0	0	0	0						Mix	0	0	1	1	120	100	9	1	15	25	70	10		2	0	0	None	None	None	0	1	3	1	None	0	1	2	1
F14	1	3	14	0	None		Never	None	None	2022-11-24	132	0	0	0	0						Mix	0	0	1	1	120	100	9	1	15	25	70	10		2	0	0	None	None	None	0	1	3	1	None	0	1	2	1
F14	1	3	14	0	None		Never	None	None	2022-11-24	8	0	0	0	0						Mix	0	0	1	1	120	100	9	1	15	25	70	10		2	0	0	None	None	None	0	1	3	1	None	0	1	2	1
F14	1	3	14	0	None		Never	None	None	2022-11-24	1098	0	0	0	5						Mix	0	0	1	1	120	100	9	1	15	25	70	10		2	0	0	None	None	None	0	1	3	1	None	0	1	2	1
F14	1	3	14	0	None		Never	None	None	2022-11-24	92	342	1	0	0						Mix	0	0	1	1	120	100	9	1	15	25	70	10		2	0	0	None	None	None	0	1	3	1	None	0	1	2	1
F14	1	3	14	0	None		Never	None	None	2022-11-24	228	466	0	0	0						Mix	0	0	1	1	120	100	9	1	15	25	70	10		2	0	0	None	None	None	0	1	3	1	None	0	1	2	1
F14	1	3	14	0	None		Never	None	None	2022-11-24	802	0	0	0	0						Mix	0	0	1	1	120	100	9	1	15	25	70	10		2	0	0	None	None	None	0	1	3	1	None	0	1	2	1
F14	1	3	14	0	None		Never	None	None	2022-11-24	28	0	0	0	0						Mix	0	0	1	1	120	100	9	1	15	25	70	10		2	0	0	None	None	None	0	1	3	1	None	0	1	2	1
F14	1	3	14	0	None		Never	None	None	2022-11-24	281	0	0	0	0						Mix	0	0	1	1	120	100	9	1	15	25	70	10		2	0	0	None	None	None	0	1	3	1	None	0	1	2	1
F14	1	3	14	0	None		Never	None	None	2022-11-24	168	887	0	0	0						Mix	0	0	1	1	120	100	9	1	15	25	70	10		2	0	0	None	None	None	0	1	3	1	None	0	1	2	1
F14	1	3	14	0	None		Never	None	None	2022-11-24	30	1133	0	0	0						Mix	0	0	1	1	120	100	9	1	15	25	70	10		2	0	0	None	None	None	0	1	3	1	None	0	1	2	1
F14	1	3	14	0	None		Never	None	None	2022-11-24	36	0	0	0	0						Mix	0	0	1	1	120	100	9	1	15	25	70	10		2	0	0	None	None	None	0	1	3	1	None	0	1	2	1
F14	1	3	14	0	None		Never	None	None	2022-11-24	161	1342	4	0	0						Mix	0	0	1	1	120	100	9	1	15	25	70	10		2	0	0	None	None	None	0	1	3	1	None	0	1	2	1
F14	1	3	14	0	None		Never	None	None	2022-11-24	125	0	0	0	0						Mix	0	0	1	1	120	100	9	1	15	25	70	10		2	0	0	None	None	None	0	1	3	1	None	0	1	2	1
F15	2	2	99	1	NA		None	BZ	Fenbendatat	2022-11-14	0	0	0	0	0	419	0	491	588	83.5034	Mix	1	1	0	0	940	900	0	0	0	0	940			1	1	2000	0	None	1	0	0	0	0	0
F15	2	2	99	1	NA		None	BZ	Fenbendatat	2022-11-14	0	4	0	0	0	419	0	491	588	83.5034	Mix	1	1	0	0	940	900	0	0	0	0	940			1	1	2000	0	None	1	0	0	0	0	0
F15	2	2	99	1	NA		None	BZ	Fenbendatat	2022-11-14	0	1	0	0	0	419	0	491	588	83.5034	Mix	1	1	0	0	940	900	0	0	0	0	940			1	1	2000	0	None	1	0	0	0	0	0
F15	2	2	99	1	NA		None	BZ	Fenbendatat	2022-11-14	0	0	0	0	0	419	0	491	588	83.5034	Mix	1	1	0	0	940	900	0	0	0	0	940			1	1	2000	0	None	1	0	0	0	0	0
F15	2	2	99	1	NA		None	BZ	Fenbendatat	2022-11-14	0	0	0	0	0	419	0	491	588	83.5034	Mix	1	1	0	0	940	900	0	0	0	0	940			1	1	2000	0	None	1	0	0	0	0	0
F15	2	2	99	1	NA		None	BZ	Fenbendatat	2022-11-14	0	0	0	0	0	419	0	491	588	83.5034	Mix	1	1	0	0	940	900	0	0	0	0	940			1	1	2000	0	None	1	0	0	0	0	0
F15	2	2	99	1	NA		None	BZ	Fenbendatat	2022-11-14	0	224	0	0	0	419	0	491	588	83.5034	Mix	1	1	0	0	940	900	0	0	0	0	940			1	1	2000	0	None	1	0	0	0	0	0
F15	2	2	99	1	NA		None	BZ	Fenbendatat	2022-11-14	0	0	0	0	0	419	0	491	588	83.5034	Mix	1	1	0	0	940	900	0	0	0	0	940			1	1	2000	0	None	1	0	0	0	0	0
F15	2	2	99	1	NA		None	BZ	Fenbendatat	2022-11-14	0	0	0	0	0	419	0	491	588	83.5034	Mix	1	1	0	0	940	900	0	0	0	0	940			1	1	2000	0	None	1	0	0	0	0	0
F15	2	2	99	1	NA		None	BZ	Fenbendatat	2022-11-14	0	1	0	0	0	419	0	491	588	83.5034	Mix	1	1	0	0	940	900	0	0	0	0	940			1	1	2000	0	None	1	0	0	0	0	0
F15	2	2	99	1	NA		None	BZ	Fenbendatat	2022-11-14	0	0	0	0	0	419	0	491	588	83.5034	Mix	1	1	0	0	940	900	0	0	0	0	940			1	1	2000	0	None	1	0	0	0	0	0
F15	2	2	99	1	NA		None	BZ	Fenbendatat	2022-11-14	0	4	0	0	0	419	0	491	588	83.5034	Mix	1	1	0	0	940	900	0	0	0	0	940			1	1	2000	0	None	1	0	0	0	0	0
F15	2	2	99	1	NA		None	BZ	Fenbendatat	2022-11-14	0	0	0	0	0	419	0	491	588	83.5034	Mix	1	1	0	0	940	900	0	0	0	0	940			1	1	2000	0	None	1	0	0	0	0	0
F15	2	2	99	1	NA		None	BZ	Fenbendatat	2022-11-14	0	0	0	0	0	419	0	491	588	83.5034	Mix	1	1	0	0	940	900	0	0	0	0	940			1	1	2000	0	None	1	0	0	0	0	0
F15	2	2	99	1	NA		None	BZ	Fenbendatat	2022-11-14	0	3	0	0	0	419	0	491	588	83.5034	Mix	1	1	0	0	940	900	0	0	0	0	940			1	1	2000	0	None	1	0	0	0	0	0
F15	2	2	99	1	NA		None	BZ	Fenbendatat	2022-11-14	0	0	0	0	0	419	0	491	588	83.5034	Mix	1	1	0	0	940	900	0	0	0	0	940			1	1	2000	0	None	1	0	0	0	0	0
F15	2	2	99	1	NA		None	BZ	Fenbendatat	2022-11-14	0	0	0	0	0	419	0	491	588	83.5034	Mix	1	1	0	0	940	900	0	0	0	0	940			1	1	2000	0	None	1	0	0	0	0	0
F15	2	2	99	1	NA		None	BZ	Fenbendatat	2022-11-14	0	10	0	0	0	419	0	491	588	83.5034	Mix	1	1	0	0	940	900	0	0	0	0	940			1	1	2000	0	None	1	0	0	0	0	0
F15	2	2	99	1	NA		None	BZ	Fenbendatat	2022-11-14	0	4	0	0	0	419	0	491	588	83.5034	Mix	1	1	0	0	940	900	0	0	0	0	940			1	1	2000	0	None	1	0	0	0	0	0
F15	2	2	99	1	NA		None	BZ	Fenbendatat	2022-11-14	0	0	0	0	0	419	0	491	588	83.5034	Mix	1	1	0	0	940	900	0	0	0	0	940			1	1	2000	0	None	1	0	0	0	0	0
F15	2	2	99	1	NA		None	BZ	Fenbendatat	2022-11-14	0	0	0	0	0	419	0	491	588	83.5034	Mix	1	1	0	0	940	900	0	0	0	0	940			1	1	2000	0	None	1	0	0	0	0	0
F15	2	2	99	1	NA		None	BZ	Fenbendatat	2022-11-14	0	0	0	0	0	419	0	491	588	83.5034	Mix	1	1	0	0	940	900	0	0	0	0	940			1	1	2000	0	None	1	0	0	0	0	0
F15	2	2	99	1	NA		None	BZ	Fenbendatat	2022-11-14	0	4	0	0	0	419	0	491	588	83.5034	Mix	1	1	0	0	940	900	0	0	0	0	940			1	1	2000	0	None	1	0	0	0	0	0
F15	2	2	99	1	NA		None	BZ	Fenbendatat	2022-11-14	0	1	0	0	0	419	0	491	588	83.5034	Mix	1	1	0	0	940	900	0	0	0	0	940			1	1	2000	0	None	1	0	0	0	0	0
F15	2	2	99	1	NA		None	BZ	Fenbendatat	2022-11-14	0	2	0	0	0	419	0	491	588	83.5034	Mix	1	1	0	0	940	900	0	0	0	0	940			1	1	2000	0	None	1	0	0	0	0	0
F15	2	2	99	1	NA		None	BZ	Fenbendatat	2022-11-14	0	0	0	0	0	419	0	491	588	83.5034	Mix	1	1	0	0	940	900	0	0	0	0	940			1	1	2000	0	None	1	0	0	0	0	0
F15	2	2	99	1	NA		None	BZ	Fenbendatat	2022-11-14	0	0	0	0	0	419	0	491	588	83.5034	Mix	1	1	0	0	940	900	0	0	0	0	940			1	1	2000	0	None	1	0	0	0	0	0
F15	2	2	99	1	NA		None	BZ	Fenbendatat	2022-11-14	0	0	0	0	0	419	0	491	588	83.5034	Mix	1	1	0	0	940	900	0	0	0	0	940			1	1	2000	0	None	1	0	0	0	0	0
F15	2	2	99	1	NA		None	BZ	Fenbendatat	2022-11-14	0	0	0	0	0	419	0	491	588	83.5034	Mix	1	1	0	0	940	900	0	0	0	0	940			1	1	2000	0	None	1	0	0	0	0	0
F15	2	2	99	1	NA		None	BZ	Fenbendatat	2022-11-14	0	1	0	0	0	419	0	491	588	83.5034	Mix	1	1	0	0	940	900	0	0	0	0	940			1	1	2000	0	None	1	0	0	0	0	0
F16	2	2	34	1	2022-12-11	46	6-12 weeks	BZ	Flubenol	2023-01-26	0	0	0	0	0	5	11	16	917	1.74482	Hybrid	1	1	0	0	540	900	0	0	0	0	540		12	1	1	1800	3		4	0	0	1	0	0
F16	2	2	34	1	2022-12-11	46	6-12 weeks	BZ	Flubenol	2023-01-26	0	0	0	0	0	5	11	16	917	1.74482	Hybrid	1	1	0	0	540	900	0	0	0	0	540		12	1	1	1800	3		4	0	0	1	0	0
F16	2	2	34	1	2022-12-11	46	6-12 weeks	BZ	Flubenol	2023-01-26	0	0	0	0	0	5	11	16	917	1.74482	Hybrid	1	1	0	0	540	900	0	0	0	0	540		12	1	1	1800	3		4	0	0	1	0	0
F16	2	2	34	1	2022-12-11	46	6-12 weeks	BZ	Flubenol	2023-01-26	0	0	0	0	0	5	11	16	917	1.74482	Hybrid	1	1	0	0	540	900	0	0	0	0	540		12	1	1	1800	3		4	0	0	1	0	0
F16	2	2	34	1	2022-12-11	46	6-12 weeks	BZ	Flubenol	2023-01-26	0	0	0	0	0	5	11	16	917	1.74482	Hybrid	1	1	0	0	540	900	0	0	0	0	540		12	1	1	1800	3		4	0	0	1	0	0
F16	2	2	34	1	2022-12-11	46	6-12 weeks	BZ	Flubenol	2023-01-26	0	0	0	0	0	5	11	16	917	1.74482	Hybrid	1	1	0	0	540	900	0	0	0	0	540		12	1	1	1800	3		4	0	0	1	0	0
F16	2	2	34	1	2022-12-11	46	6-12 weeks	BZ	Flubenol	2023-01-26	0	0	0	0	0	5	11	16	917	1.74482	Hybrid	1	1	0	0	540	900	0	0	0	0	540		12	1	1	1800	3		4	0	0	1	0	0
F16	2	2	34	1	2022-12-11	46	6-12 weeks	BZ	Flubenol	2023-01-26	0	0	0	0	0	5	11	16	917	1.74482	Hybrid	1	1	0	0	540	900	0	0	0	0	540		12	1	1	1800	3		4	0	0	1	0	0
F16	2	2	34	1	2022-12-11	46	6-12 weeks	BZ	Flubenol	2023-01-26	0	0	0	0	0	5	11	16	917	1.74482	Hybrid	1	1	0	0	540	900	0	0	0	0	540		12	1	1	1800	3		4	0	0	1	0	0
F16	2	2	34	1	2022-12-11	46	6-12 weeks	BZ	Flubenol	2023-01-26	0	0	0	0	0	5	11	16	917	1.74482	Hybrid	1	1	0	0	540	900	0	0	0	0	540		12	1	1	1800	3		4	0	0	1	0	0
F16	2	2	34	1	2022-12-11	46	6-12 weeks	BZ	Flubenol	2023-01-26	0	0	0	0	0	5	11	16	917	1.74482	Hybrid	1	1	0	0	540	900	0	0	0	0	540		12	1	1	1800	3		4	0	0	1	0	0
F16	2	2	34	1	2022-12-11	46	6-12 weeks	BZ	Flubenol	2023-01-26	0	0	0	0	0	5	11	16	917	1.74482	Hybrid	1	1	0	0	540	900	0	0	0	0	540		12	1	1	1800	3		4	0	0	1	0	0
F16	2	2	34	1	2022-12-11	46	6-12 weeks	BZ	Flubenol	2023-01-26	0	0	0	0	0	5	11	16	917	1.74482	Hybrid	1	1	0	0	540	900	0	0	0	0	540		12	1	1	1800	3		4	0	0	1	0	0
F16	2	2	34	1	2022-12-11	46	6-12 weeks	BZ	Flubenol	2023-01-26	0	0	0	0	0	5	11	16	917	1.74482	Hybrid	1	1	0	0	540	900	0	0	0	0	540		12	1	1	1800	3		4	0	0	1	0	0
F16	2	2	34	1	2022-12-11	46	6-12 weeks	BZ	Flubenol	2023-01-26	0	0	0	0	0	5	11	16	917	1.74482	Hybrid	1	1	0	0	540	900	0	0	0	0	540		12	1	1	1800	3		4	0	0	1	0	0
F16	2	2	34	1	2022-12-11	46	6-12 weeks	BZ	Flubenol	2023-01-26	0	0	0	0	0	5	11	16	917	1.74482	Hybrid	1	1	0	0	540	900	0	0	0	0	540		12	1	1	1800	3		4	0	0	1	0	0
F16	2	2	34	1	2022-12-11	46	6-12 weeks	BZ	Flubenol	2023-01-26	0	0	0	0	0	5	11	16	917	1.74482	Hybrid	1	1	0	0	540	900	0	0	0	0	540		12	1	1	1800	3		4	0	0	1	0	0
F16	2	2	34	1	2022-12-11	46	6-12 weeks	BZ	Flubenol	2023-01-26	0	0	0	0	0	5	11	16	917	1.74482	Hybrid	1	1	0	0	540	900	0	0	0	0	540		12	1	1	1800	3		4	0	0	1	0	0
F16	2	2	34	1	2022-12-11	46	6-12 weeks	BZ	Flubenol	2023-01-26	0	0	0	0	0	5	11	16	917	1.74482	Hybrid	1	1	0	0	540	900	0	0	0	0	540		12	1	1	1800	3		4	0	0	1	0	0
F16	2	2	34	1	2022-12-11	46	6-12 weeks	BZ	Flubenol	2023-01-26	0	0	0	0	0	5	11	16	917	1.74482	Hybrid	1	1	0	0	540	900	0	0	0	0	540		12	1	1	1800	3		4	0	0	1	0	0
F16	2	2	34	1	2022-12-11	46	6-12 weeks	BZ	Flubenol	2023-01-26	0	0	0	0	0	5	11	16	917	1.74482	Hybrid	1	1	0	0	540	900	0	0	0	0	540		12	1	1	1800	3		4	0	0	1	0	0
F16	2	2	34	1	2022-12-11	46	6-12 weeks	BZ	Flubenol	2023-01-26	0	0	0	0	0	5	11	16	917	1.74482	Hybrid	1	1	0	0	540	900	0	0	0	0	540		12	1	1	1800	3		4	0	0	1	0	0
F16	2	2	34	1	2022-12-11	46	6-12 weeks	BZ	Flubenol	2023-01-26	0	0	0	0	0	5	11	16	917	1.74482	Hybrid	1	1	0	0	540	900	0	0	0	0	540		12	1	1	1800	3		4	0	0	1	0	0
F16	2	2	34	1	2022-12-11	46	6-12 weeks	BZ	Flubenol	2023-01-26	0	0	0	0	0	5	11	16	917	1.74482	Hybrid	1	1	0	0	540	900	0	0	0	0	540		12	1	1	1800	3		4	0	0	1	0	0
F16	2	2	34	1	2022-12-11	46	6-12 weeks	BZ	Flubenol	2023-01-26	0	0	0	0	0	5	11	16	917	1.74482	Hybrid	1	1	0	0	540	900	0	0	0	0	540		12	1	1	1800	3		4	0	0	1	0	0
F16	2	2	34	1	2022-12-11	46	6-12 weeks	BZ	Flubenol	2023-01-26	0	0	0	0	0	5	11	16	917	1.74482	Hybrid	1	1	0	0	540	900	0	0	0	0	540		12	1	1	1800	3		4	0	0	1	0	0
F16	2	2	34	1	2022-12-11	46	6-12 weeks	BZ	Flubenol	2023-01-26	0	0	0	0	0	5	11	16	917	1.74482	Hybrid	1	1	0	0	540	900	0	0	0	0	540		12	1	1	1800	3		4	0	0	1	0	0
F16	2	2	34	1	2022-12-11	46	6-12 weeks	BZ	Flubenol	2023-01-26	0	0	0	0	0	5	11	16	917	1.74482	Hybrid	1	1	0	0	540	900	0	0	0	0	540		12	1	1	1800	3		4	0	0	1	0	0
F16	2	2	34	1	2022-12-11	46	6-12 weeks	BZ	Flubenol	2023-01-26	0	0	0	0	0	5	11	16	917	1.74482	Hybrid	1	1	0	0	540	900	0	0	0	0	540		12	1	1	1800	3		4	0	0	1	0	0
[truncated: 23 more columns]

## Sheet: Notes
Parameters/Factors
AgeGroup	1	Piglets
	2	Fatteners
	3	Adults
SchHaltHygV	Classification according to the Pig Farming Hygiene Ordinance (Schweinehaltungshygiene Verordnung)
	1	Requirements according to §3(2)
	2	§3(3)
	3	§4(1)
Location	First two digits of the postal codes (Germany)
Treated	treatment has taken place before
	0	No
	1	Yes
Treated_Date	Date of last treatment
	None	No treatment has take place before
	NA	Date of last treatment unknown
Treated_Time	Time since last treatment in days
LastDeworming	Never	Animal was never treated
	6-12 weeks	Last treatment was 6-12 weeks ago
	>16 weeks	Last treatment was >16 weeks ago
	None	Time since last treatment unknown
ActiveComponent	Active component used for the last treatment
	BZ	Benzimidazole
	ML	Macrocyclic lactone
	NA	Unknown
	None	No treatment has take place before
Product	Product used for the last treatment
	NA	Unknown
	None	No treatment has take place before
Visit	Date of visit
EPG_Strongyles	Egg count of Strongyles pre treatment
EPG_Ascaris	Egg count of Ascaris pre treatment
EPG_Trichuris	Egg count of Trichuris pre treatment
EPG_Strongyloides	Egg count of Strongyloides ransomi pre treatment
EPG_Metastrongylus	Egg count of Metastrongylus pre treatment
Liver_discarded	Slaughter house reports: Number of discarded livers because of white spots
Liver_cleaned	Slaughter house reports: Number of livers remaining suitable after cutting off white spots
Liver_disc_total	Liver_discarded + Liver_cleaned
Liver_total	Total number of livers examined
Liver_percent	Percentage of livers with milk spots
Breed	Hybrid
	BB	Bentheim Black Pied pig
	Mix	Mix of breeds
Organic	EU organic certified
	1	Yes
	0	No
	2	In transition
Association	0	None
	1	Naturland
	2	Neuland
	3	Bioland
	4	Demeter
FarmSystem	0	Concrete outdoor area
	1	Free range
	2	Mixed
FarmSystem_01	0	Concrete outdoor area
	1	Free range/Mixed
TotalAnimalCount_today	Number of animals at day of visit
TotalAnimalCount_year	Average number of animals
Count_Sows	Number of sows at day of visit
Count_Boars	Number of boars at day of visit
Count_SucklingPiglets	Number of suckling piglets at day of visit
Count_Weaners	Number of weaners at day of visit
Count_Fatteners	Number of fatteners at day of visit
WeaningAge	Age of weaning in weeks
Transfer	Time (age in weeks) of transfer to the fattening barn
Breeding_Fattening	Farm system
	0	Breeding
	1	Fattening
	2	Breeding and fattening
AnimalPurchase_01	0	No animal purchase
	1	Yes
AnimalPurchase_count	Number of purchased animals per year
Quarantine	3	Yes, always.
	2	Most of the time.
	1	Seldom
	0	Never
	None	No animal purchase
Quarantine_duration	Duration of the quarantine in days
	None	No animal purchase
TreatmentPurchase	Deworming of purchased animals
	3	Yes, always.
	2	Most of the time.
	1	Seldom
	0	Never
	4	I only buy animals that have been dewormed beforehand.
	None	No animal purchase
Feed	0	Own feed
	1	Purchased feed
	2	Both
Litter	0	Deep litter
	1	Shallow litter
	3	None (free range)
PastureAccess	Pasture access since last treatment
	0	No
	1	Yes
ConditionCOA	Condition of the paved surfaces with regard to cleaning & disinfection
	0	Good
	1	Moderate
	2	Poor (porous/cracked)
Winter	Are the pigs being stabled in winter?
	0	No
	1	Yes
Water	Water access in the pasture
	1	Drinking trough
PastureManagement	1	Continuos grazing
	2	Rotational grazing
	3	Strip grazing
	4	Others
PastureHygiene	0	No
	1	Yes
All-in-All-Out	0	No
	1	Yes
COA-CleanOut	Frequency of concrete outdoor area clean out
	0	< every two weeks
	1	every two weeks
	2	1x per week
	3	2x per week
	4	> 2x per week
	None	Free range
Basic-CleanOut	1	After each round
	2	2x per year
	3	1-2x per year
	4	1x per year
	5	Every 2-5 rounds
	6	every couple of years
Desi_01	Desinfection
	0	No disinfection (None, Formic acid)
	1	Yes (Peracetic acid, Hydrogen peroxide, Calcium oxide, Pressure washing with 90 °C water; Flaming)
Desi	Desinfectant
Desi_use	0	Never
	1	Seldom
	2	Most of the time.
	3	Always
	None	Free range
DewormingSchedule	Do you follow a regular deworming schedule
	0	Never
	1	Seldom
	2	Most of the time.
	3	Always
Deworming	1	Deworming
	0	No deworming
DewormCriteria_	0	No
	1	Yes
	_VetRec	Recommendation from the veterinarian
	_Slaughter	Slaughter results
	_CoprEx	Results of coproscopical examinations
	_Health	Health condition of animals
	_ScheduleVet	Deworming schedule created by the veterinarian
	_Schedule	Deworming schedule
Application	Which form of application do you use?
	1	Feed
	2	Drinking water
	3	Injection
WhoMix	I applied via the feed: Who mixes the medication into the feed?
	1	Animal owner
	2	Feed producer
HowMix	1	per Hand
	2	Feed mixer
	3	Concrete mixer
Weight	1	Scale
	2	Estimation
ActiveComponent_Year	Active component used in the last year
	BZ	Benzimidazole
	ML	Macrocyclic lactone
	None	No treatment
Product_Year	Product used in the last year
Product_Application	Form of application used in the last year
	1	Feed
	2	Drinking water
	3	Injection
	None	No treatment
Duration	Duration of the treatment (in days)
ProductChange	Do you change the product regularly?
	0	No
	1	Yes
